# Supplementary material for: Overexpression of ATP1B1 predicts an adverse prognosis in cytogenetically normal acute myeloid leukemia
Source: Oncotarget. 2015 Oct 25;7(3):2585–95. doi: 10.18632/oncotarget.6226 (PMC4823057; doi:10.18632/oncotarget.6226)
Supplement: Supplementary file 2 [file oncotarget-07-2585-s002.xlsx]

## Sheet: Table S3--ATP1B1--Associated ge
Results of differential analysis between high and low expression of ATP1B1
values of FoldChanges are log2 transformed, the cut-off of 1.5 is corresponding to 0.585.
probes	Symbols	Names	FDR	P-val	FoldChange	mean.exp1	mean.exp2
201243_s_at	ATP1B1	ATPase, Na+/K+ transporting, beta 1 polypeptide	3.9e-25	7.14e-30	1.69313	9.12688	7.43375
201242_s_at	ATP1B1	ATPase, Na+/K+ transporting, beta 1 polypeptide	2.24e-24	8.19e-29	1.86105	9.50063	7.63958
227556_at	NA	NA	1.61e-16	8.85e-21	1.68837	8.90027	7.2119
223079_s_at	GLS	glutaminase	3.61e-10	2.64e-14	0.704493	8.11253	7.40804
213035_at	ANKRD28	ankyrin repeat domain 28	1.6e-09	1.75e-13	1.04095	8.4458	7.40485
219871_at	FLJ13197	uncharacterized FLJ13197	3.13e-09	8.59e-13	1.3176	7.61541	6.2978
223162_s_at	KIAA1147	KIAA1147	3.13e-09	8.33e-13	0.692867	9.02442	8.33155
226157_at	TFDP2	transcription factor Dp-2 (E2F dimerization partner 2)	3.13e-09	6.24e-13	1.06866	9.38694	8.31828
226602_s_at	BCR	breakpoint cluster region	3.13e-09	4.74e-13	0.930595	8.03018	7.09959
229530_at	GUCY1A3	guanylate cyclase 1, soluble, alpha 3	3.13e-09	7.26e-13	1.53377	8.27951	6.74574
235142_at	ZBTB8A	zinc finger and BTB domain containing 8A	3.13e-09	5.49e-13	1.58632	8.2741	6.68778
202932_at	YES1	v-yes-1 Yamaguchi sarcoma viral oncogene homolog 1	3.23e-09	9.45e-13	1.11058	6.82827	5.71769
223627_at	MEX3B	mex-3 homolog B (C. elegans)	3.27e-09	1.02e-12	1.14454	7.06454	5.92
201069_at	MMP2	matrix metallopeptidase 2 (gelatinase A, 72kDa gelatinase, 72kDa type IV collagenase)	4.59e-09	1.51e-12	1.92033	8.03787	6.11754
204484_at	PIK3C2B	phosphatidylinositol-4-phosphate 3-kinase, catalytic subunit type 2 beta	4.73e-09	1.64e-12	1.08117	7.84324	6.76206
227235_at	GUCY1A3	guanylate cyclase 1, soluble, alpha 3	5.34e-09	2e-12	1.74952	8.04584	6.29633
242028_at	ZNF709	zinc finger protein 709	6.4e-09	2.57e-12	0.735751	6.20055	5.4648
1555846_a_at	NA	NA	6.57e-09	2.76e-12	0.678633	7.60184	6.92321
225671_at	SPNS2	spinster homolog 2 (Drosophila)	8.24e-09	3.62e-12	1.07627	7.89863	6.82236
214996_at	NA	NA	1.17e-08	5.77e-12	0.762525	6.7172	5.95468
227329_at	ZBTB46	zinc finger and BTB domain containing 46	1.17e-08	6.01e-12	0.804869	6.58788	5.78301
203787_at	SSBP2	single-stranded DNA binding protein 2	1.26e-08	6.83e-12	0.991219	8.83949	7.84827
209648_x_at	SOCS5	suppressor of cytokine signaling 5	1.26e-08	6.91e-12	0.608568	7.32252	6.71395
209318_x_at	PLAGL1	pleiomorphic adenoma gene-like 1	1.29e-08	7.33e-12	0.743519	10.058	9.31452
221942_s_at	GUCY1A3	guanylate cyclase 1, soluble, alpha 3	1.69e-08	9.89e-12	1.57149	9.07493	7.50344
216705_s_at	ADA	adenosine deaminase	1.89e-08	1.14e-11	1.3428	8.9513	7.6085
202933_s_at	YES1	v-yes-1 Yamaguchi sarcoma viral oncogene homolog 1	2.16e-08	1.41e-11	1.07137	7.23269	6.16131
209344_at	TPM4	tropomyosin 4	2.16e-08	1.35e-11	0.836395	9.64104	8.80465
224516_s_at	CXXC5	CXXC finger protein 5	2.16e-08	1.42e-11	0.962179	9.94913	8.98695
242051_at	NA	NA	2.4e-08	1.62e-11	1.3781	8.66811	7.29
213258_at	TFPI	tissue factor pathway inhibitor (lipoprotein-associated coagulation inhibitor)	2.95e-08	2.37e-11	1.37394	7.95461	6.58066
209676_at	TFPI	tissue factor pathway inhibitor (lipoprotein-associated coagulation inhibitor)	3.02e-08	2.62e-11	1.01876	6.33992	5.32116
226043_at	GPSM1	G-protein signaling modulator 1	3.02e-08	2.53e-11	1.14471	8.4932	7.34849
226550_at	SLC9A1	solute carrier family 9, subfamily A (NHE1, cation proton antiporter 1), member 1	3.02e-08	2.65e-11	0.868287	8.09595	7.22767
209757_s_at	MYCN	v-myc myelocytomatosis viral related oncogene, neuroblastoma derived (avian)	3.04e-08	2.78e-11	2.01123	8.29301	6.28178
206478_at	KIAA0125	KIAA0125	3.19e-08	2.98e-11	1.48207	9.20328	7.72121
229666_s_at	CSTF3	cleavage stimulation factor, 3' pre-RNA, subunit 3, 77kDa	3.21e-08	3.05e-11	0.587695	7.38164	6.79394
1552908_at	GCSAML	germinal center-associated, signaling and motility-like	3.24e-08	3.14e-11	1.32668	7.07199	5.74532
204639_at	ADA	adenosine deaminase	3.28e-08	3.24e-11	1.18358	9.4862	8.30262
1558604_a_at	SSBP2	single-stranded DNA binding protein 2	3.56e-08	3.64e-11	0.744326	6.61122	5.86689
226018_at	C7orf41	chromosome 7 open reading frame 41	3.56e-08	3.65e-11	0.939834	7.78694	6.8471
210829_s_at	SSBP2	single-stranded DNA binding protein 2	3.66e-08	3.81e-11	0.936523	8.18617	7.24964
222761_at	BIVM	basic, immunoglobulin-like variable motif containing	3.93e-08	4.31e-11	0.919796	7.78821	6.86841
202661_at	ITPR2	inositol 1,4,5-trisphosphate receptor, type 2	4.35e-08	5.17e-11	0.822768	6.12447	5.3017
229317_at	KPNA5	karyopherin alpha 5 (importin alpha 6)	4.64e-08	5.78e-11	0.626721	7.17636	6.54964
239580_at	GUCY1A3	guanylate cyclase 1, soluble, alpha 3	4.64e-08	5.85e-11	1.30041	6.37183	5.07141
244043_at	TFDP2	transcription factor Dp-2 (E2F dimerization partner 2)	4.98e-08	6.45e-11	0.90897	7.1104	6.20143
230178_s_at	ELP2	elongator acetyltransferase complex subunit 2	5e-08	6.88e-11	0.671762	6.86994	6.19818
238861_at	SSBP2	single-stranded DNA binding protein 2	5e-08	6.71e-11	0.687677	6.9358	6.24812
211037_s_at	MBOAT7	membrane bound O-acyltransferase domain containing 7	5.01e-08	7.11e-11	0.671269	6.64426	5.97299
215933_s_at	HHEX	hematopoietically expressed homeobox	5.01e-08	7.24e-11	0.704082	9.95804	9.25396
205349_at	GNA15	guanine nucleotide binding protein (G protein), alpha 15 (Gq class)	5.12e-08	7.49e-11	0.876374	9.86215	8.98578
236837_x_at	MIPEPP3	mitochondrial intermediate peptidase pseudogene 3	5.18e-08	7.86e-11	0.770587	6.08313	5.31254
236513_at	NA	NA	5.24e-08	8.04e-11	0.794363	6.23097	5.43661
209064_x_at	PAIP1	poly(A) binding protein interacting protein 1	5.59e-08	8.68e-11	0.667863	8.55177	7.88391
235199_at	RNF125	ring finger protein 125, E3 ubiquitin protein ligase	5.74e-08	9.52e-11	0.732696	9.24109	8.50839
208051_s_at	PAIP1	poly(A) binding protein interacting protein 1	5.78e-08	9.73e-11	0.707659	8.32547	7.61781
222180_at	NA	NA	7.86e-08	1.45e-10	0.917148	6.68263	5.76548
222996_s_at	CXXC5	CXXC finger protein 5	7.86e-08	1.45e-10	0.944448	8.89605	7.9516
225237_s_at	MSI2	musashi homolog 2 (Drosophila)	8.2e-08	1.53e-10	1.26798	9.40103	8.13304
203151_at	MAP1A	microtubule-associated protein 1A	8.36e-08	1.6e-10	1.00299	7.90362	6.90064
233955_x_at	CXXC5	CXXC finger protein 5	8.36e-08	1.59e-10	0.972691	9.61889	8.6462
211071_s_at	MLLT11	myeloid/lymphoid or mixed-lineage leukemia (trithorax homolog, Drosophila); translocated to, 11	1.04e-07	2.11e-10	0.994927	8.38846	7.39353
1567107_s_at	TPM4	tropomyosin 4	1.1e-07	2.33e-10	0.792246	8.54589	7.75364
231982_at	C19orf77	chromosome 19 open reading frame 77	1.13e-07	2.5e-10	1.56219	8.87452	7.31232
232184_at	ALS2	amyotrophic lateral sclerosis 2 (juvenile)	1.13e-07	2.53e-10	0.789412	6.53941	5.75
235109_at	ZBED3	zinc finger, BED-type containing 3	1.13e-07	2.47e-10	1.07112	7.21073	6.13961
212481_s_at	TPM4	tropomyosin 4	1.19e-07	2.72e-10	0.719467	9.24309	8.52363
202315_s_at	BCR	breakpoint cluster region	1.37e-07	3.38e-10	0.623094	8.7243	8.1012
204689_at	HHEX	hematopoietically expressed homeobox	1.4e-07	3.5e-10	0.650187	9.49499	8.8448
225233_at	MSI2	musashi homolog 2 (Drosophila)	1.4e-07	3.51e-10	1.21296	6.82382	5.61085
227522_at	CMBL	carboxymethylenebutenolidase homolog (Pseudomonas)	1.5e-07	3.81e-10	1.12533	7.95839	6.83306
225240_s_at	MSI2	musashi homolog 2 (Drosophila)	1.55e-07	4.07e-10	1.19152	9.75804	8.56652
225081_s_at	CDCA7L	cell division cycle associated 7-like	1.59e-07	4.3e-10	0.928015	9.33454	8.40652
223161_at	KIAA1147	KIAA1147	1.68e-07	4.71e-10	0.671127	8.34046	7.66934
1558105_a_at	SLC9A1	solute carrier family 9, subfamily A (NHE1, cation proton antiporter 1), member 1	1.75e-07	5.02e-10	0.823701	7.60946	6.78576
225613_at	MAST4	microtubule associated serine/threonine kinase family member 4	1.86e-07	5.37e-10	0.804332	6.75756	5.95323
225295_at	SLC39A10	solute carrier family 39 (zinc transporter), member 10	1.86e-07	5.43e-10	0.667788	8.67378	8.00599
235171_at	LOC100505501	uncharacterized LOC100505501	1.87e-07	5.51e-10	1.30882	7.7609	6.45207
212414_s_at	NA	NA	1.88e-07	5.6e-10	0.741952	10.1933	9.45136
219477_s_at	THSD1	thrombospondin, type I, domain containing 1	1.95e-07	5.93e-10	0.95944	6.82864	5.8692
226134_s_at	NA	NA	2.07e-07	6.35e-10	1.33844	9.40166	8.06322
226025_at	ANKRD28	ankyrin repeat domain 28	2.13e-07	6.59e-10	0.859654	10.3111	9.4515
214228_x_at	TNFRSF4	tumor necrosis factor receptor superfamily, member 4	2.16e-07	6.74e-10	1.04548	6.31237	5.26689
232234_at	SLA2	Src-like-adaptor 2	2.25e-07	7.13e-10	0.887183	7.24469	6.35751
211202_s_at	KDM5B	lysine (K)-specific demethylase 5B	2.33e-07	7.5e-10	0.725157	9.10833	8.38318
227333_at	NA	NA	2.4e-07	7.91e-10	0.818448	7.03419	6.21575
204040_at	RNF144A	ring finger protein 144A	2.74e-07	9.27e-10	0.81212	7.79016	6.97804
202660_at	ITPR2	inositol 1,4,5-trisphosphate receptor, type 2	2.82e-07	9.74e-10	0.684934	7.9612	7.27626
1555845_at	NA	NA	2.98e-07	1.05e-09	0.700232	8.12539	7.42516
218792_s_at	BSPRY	B-box and SPRY domain containing	3.27e-07	1.19e-09	0.767321	6.77335	6.00603
204453_at	ZNF84	zinc finger protein 84	3.32e-07	1.22e-09	0.757772	7.07964	6.32187
225611_at	MAST4	microtubule associated serine/threonine kinase family member 4	3.62e-07	1.38e-09	0.795019	7.52969	6.73467
209710_at	GATA2	GATA binding protein 2	3.79e-07	1.46e-09	1.15151	8.81218	7.66068
201549_x_at	KDM5B	lysine (K)-specific demethylase 5B	3.86e-07	1.53e-09	0.753777	8.97881	8.22503
243010_at	MSI2	musashi homolog 2 (Drosophila)	4.47e-07	1.85e-09	0.980326	7.0695	6.08917
201548_s_at	KDM5B	lysine (K)-specific demethylase 5B	5.13e-07	2.2e-09	0.735652	8.60315	7.8675
235227_at	NA	NA	5.29e-07	2.35e-09	0.688771	6.82456	6.13579
220377_at	KIAA0125	KIAA0125	5.64e-07	2.56e-09	1.59547	7.75132	6.15585
212276_at	LPIN1	lipin 1	5.67e-07	2.59e-09	0.601648	8.4435	7.84185
227798_at	SMAD1	SMAD family member 1	6.01e-07	2.82e-09	0.887982	7.62318	6.7352
224049_at	KCNK17	potassium channel, subfamily K, member 17	6.22e-07	2.93e-09	0.95439	7.78278	6.82839
225551_at	CNST	consortin, connexin sorting protein	6.34e-07	3.05e-09	0.687452	7.20747	6.52002
225335_at	ZNF496	zinc finger protein 496	6.43e-07	3.11e-09	0.642052	8.346	7.70395
204352_at	TRAF5	TNF receptor-associated factor 5	6.59e-07	3.21e-09	0.994516	8.00803	7.01351
224851_at	CDK6	cyclin-dependent kinase 6	6.9e-07	3.43e-09	0.899378	11.4344	10.535
239066_at	NA	NA	6.9e-07	3.43e-09	1.04254	7.24515	6.20261
219036_at	CEP70	centrosomal protein 70kDa	7.11e-07	3.57e-09	0.936057	7.07865	6.1426
235052_at	ZNF792	zinc finger protein 792	7.18e-07	3.63e-09	0.763729	6.31529	5.55156
222719_s_at	PDGFC	platelet derived growth factor C	7.21e-07	3.65e-09	0.935467	6.68821	5.75274
225202_at	RHOBTB3	Rho-related BTB domain containing 3	7.44e-07	3.85e-09	1.16218	7.39498	6.2328
213541_s_at	ERG	v-ets erythroblastosis virus E26 oncogene homolog (avian)	7.48e-07	3.89e-09	1.1133	7.98312	6.86982
224848_at	CDK6	cyclin-dependent kinase 6	7.64e-07	4e-09	0.920331	10.4068	9.48651
218437_s_at	LZTFL1	leucine zipper transcription factor-like 1	7.8e-07	4.12e-09	0.638009	7.655	7.01699
203589_s_at	TFDP2	transcription factor Dp-2 (E2F dimerization partner 2)	7.98e-07	4.29e-09	0.737302	7.34446	6.60716
215111_s_at	TSC22D1	TSC22 domain family, member 1	8.11e-07	4.45e-09	1.09541	10.0343	8.93891
203795_s_at	BCL7A	B-cell CLL/lymphoma 7A	8.13e-07	4.47e-09	0.944401	7.08299	6.13859
209627_s_at	OSBPL3	oxysterol binding protein-like 3	8.26e-07	4.64e-09	0.678247	7.42975	6.7515
218311_at	MAP4K3	mitogen-activated protein kinase kinase kinase kinase 3	8.26e-07	4.62e-09	0.586843	6.83393	6.24709
203588_s_at	TFDP2	transcription factor Dp-2 (E2F dimerization partner 2)	8.38e-07	4.72e-09	0.850212	7.96844	7.11822
224847_at	CDK6	cyclin-dependent kinase 6	8.79e-07	4.98e-09	0.878345	10.9212	10.0428
229629_at	NA	NA	9.14e-07	5.27e-09	0.998022	7.68721	6.68919
244663_at	NA	NA	9.14e-07	5.27e-09	0.800848	6.72401	5.92316
227234_at	LOC100132815	importin 5 pseudogene	9.48e-07	5.51e-09	0.628691	6.56471	5.93602
210664_s_at	TFPI	tissue factor pathway inhibitor (lipoprotein-associated coagulation inhibitor)	9.56e-07	5.6e-09	1.09032	7.08771	5.99739
207011_s_at	PTK7	PTK7 protein tyrosine kinase 7	9.79e-07	5.75e-09	0.855408	6.26657	5.41116
218641_at	C11orf95	chromosome 11 open reading frame 95	1.03e-06	6.21e-09	0.727681	7.50333	6.77565
241926_s_at	ERG	v-ets erythroblastosis virus E26 oncogene homolog (avian)	1.03e-06	6.2e-09	0.917771	7.06637	6.14859
230434_at	PHOSPHO2	phosphatase, orphan 2	1.05e-06	6.42e-09	0.649477	6.63183	5.98235
212692_s_at	LRBA	LPS-responsive vesicle trafficking, beach and anchor containing	1.08e-06	6.64e-09	0.599043	8.48916	7.89012
218762_at	ZNF574	zinc finger protein 574	1.08e-06	6.63e-09	0.808764	6.93195	6.12319
213395_at	MLC1	megalencephalic leukoencephalopathy with subcortical cysts 1	1.11e-06	6.93e-09	1.00759	8.39709	7.3895
235287_at	CDK6	cyclin-dependent kinase 6	1.18e-06	7.52e-09	1.03779	9.31571	8.27792
209160_at	AKR1C3	aldo-keto reductase family 1, member C3 (3-alpha hydroxysteroid dehydrogenase, type II)	1.19e-06	7.66e-09	1.29054	7.92419	6.63364
211668_s_at	PLAU	plasminogen activator, urokinase	1.19e-06	7.67e-09	0.796388	6.49965	5.70326
228280_at	ZC3HAV1L	zinc finger CCCH-type, antiviral 1-like	1.28e-06	8.49e-09	0.923123	8.16026	7.23714
231319_x_at	KIF9	kinesin family member 9	1.3e-06	8.68e-09	0.699116	7.19108	6.49197
222746_s_at	BSPRY	B-box and SPRY domain containing	1.35e-06	9.08e-09	0.896252	7.4205	6.52425
218149_s_at	ZNF395	zinc finger protein 395	1.35e-06	9.14e-09	0.594392	8.22408	7.62968
201308_s_at	11-Sep	septin 11	1.36e-06	9.26e-09	0.759241	7.09369	6.33445
37590_g_at	NA	NA	1.39e-06	9.58e-09	0.600441	7.64323	7.04279
204951_at	RHOH	ras homolog family member H	1.54e-06	1.09e-08	1.06494	8.05906	6.99412
229971_at	GPR114	G protein-coupled receptor 114	1.54e-06	1.1e-08	0.851689	7.58025	6.72856
210473_s_at	GPR125	G protein-coupled receptor 125	1.65e-06	1.21e-08	1.06228	7.04851	5.98623
222920_s_at	TESPA1	thymocyte expressed, positive selection associated 1	1.67e-06	1.23e-08	0.92925	7.60805	6.6788
1554489_a_at	CEP70	centrosomal protein 70kDa	1.72e-06	1.28e-08	0.944557	7.00066	6.0561
202813_at	TARBP1	TAR (HIV-1) RNA binding protein 1	1.75e-06	1.33e-08	0.729362	8.877	8.14764
224150_s_at	CEP70	centrosomal protein 70kDa	1.83e-06	1.42e-08	0.894578	7.07933	6.18475
219553_at	NME7	NME/NM23 family member 7	1.85e-06	1.44e-08	0.685565	7.27877	6.59321
223253_at	EPDR1	ependymin related protein 1 (zebrafish)	1.92e-06	1.52e-08	0.930775	8.64914	7.71837
230266_at	RAB7B	RAB7B, member RAS oncogene family	1.97e-06	1.57e-08	0.973611	7.25338	6.27977
202763_at	CASP3	caspase 3, apoptosis-related cysteine peptidase	2.12e-06	1.71e-08	0.790147	8.20816	7.41802
209790_s_at	CASP6	caspase 6, apoptosis-related cysteine peptidase	2.14e-06	1.74e-08	0.88309	8.32822	7.44513
210815_s_at	CALCRL	calcitonin receptor-like	2.17e-06	1.78e-08	0.879269	5.61011	4.73084
213012_at	NEDD4	neural precursor cell expressed, developmentally down-regulated 4, E3 ubiquitin protein ligase	2.17e-06	1.78e-08	0.631099	7.1061	6.47501
238924_at	NA	NA	2.17e-06	1.8e-08	0.669006	6.43321	5.76421
336_at	TBXA2R	thromboxane A2 receptor	2.17e-06	1.8e-08	0.801406	6.53635	5.73494
201028_s_at	CD99	CD99 molecule	2.18e-06	1.82e-08	0.695524	11.0488	10.3533
233328_x_at	SLC17A9	solute carrier family 17, member 9	2.24e-06	1.89e-08	0.791499	7.27426	6.48276
229700_at	ZNF738	zinc finger protein 738	2.24e-06	1.9e-08	0.692103	8.33109	7.63899
1570414_x_at	FLJ13197	uncharacterized FLJ13197	2.28e-06	1.97e-08	0.699558	6.08738	5.38782
201015_s_at	JUP	junction plakoglobin	2.3e-06	2.01e-08	1.11774	8.51393	7.39618
1553982_a_at	RAB7B	RAB7B, member RAS oncogene family	2.43e-06	2.14e-08	1.01649	6.98145	5.96496
206233_at	B4GALT6	UDP-Gal:betaGlcNAc beta 1,4- galactosyltransferase, polypeptide 6	2.43e-06	2.14e-08	1.09378	7.78888	6.69509
203069_at	SV2A	synaptic vesicle glycoprotein 2A	2.56e-06	2.32e-08	0.955214	6.83873	5.88352
201417_at	SOX4	SRY (sex determining region Y)-box 4	2.56e-06	2.35e-08	0.923942	11.0169	10.0929
215447_at	NA	NA	2.63e-06	2.44e-08	1.06522	7.4602	6.39498
225485_at	CEP41	centrosomal protein 41kDa	2.64e-06	2.45e-08	0.664669	7.19978	6.53511
213346_at	TEX30	testis expressed 30	2.77e-06	2.66e-08	0.690794	7.10348	6.41268
205479_s_at	PLAU	plasminogen activator, urokinase	2.83e-06	2.74e-08	0.910107	6.62044	5.71033
239364_at	ETV6	ets variant 6	2.92e-06	2.9e-08	0.63029	8.77655	8.14626
243000_at	CDK6	cyclin-dependent kinase 6	2.96e-06	2.97e-08	0.981584	8.95302	7.97143
202975_s_at	RHOBTB3	Rho-related BTB domain containing 3	3.08e-06	3.11e-08	1.09138	7.50191	6.41053
225959_s_at	ZNRF1	zinc and ring finger 1, E3 ubiquitin protein ligase	3.12e-06	3.18e-08	0.623624	8.18132	7.55769
220952_s_at	PLEKHA5	pleckstrin homology domain containing, family A member 5	3.12e-06	3.18e-08	0.903311	7.78353	6.88021
215471_s_at	MAP7	microtubule-associated protein 7	3.39e-06	3.53e-08	0.928362	7.0359	6.10753
231940_at	ZNF529	zinc finger protein 529	3.51e-06	3.71e-08	0.666186	7.57694	6.91075
241133_at	TRBV27	T cell receptor beta variable 27	3.52e-06	3.74e-08	1.54696	8.8377	7.29075
206331_at	CALCRL	calcitonin receptor-like	3.56e-06	3.79e-08	0.885555	5.90829	5.02274
222281_s_at	LOC100505650	uncharacterized LOC100505650	3.56e-06	3.83e-08	1.05346	6.8123	5.75884
225974_at	TMEM64	transmembrane protein 64	3.75e-06	4.07e-08	0.725351	7.14988	6.42453
221704_s_at	VPS37B	vacuolar protein sorting 37 homolog B (S. cerevisiae)	3.82e-06	4.18e-08	0.606406	8.3974	7.79099
206067_s_at	WT1	Wilms tumor 1	4e-06	4.43e-08	1.1421	7.62104	6.47894
210358_x_at	GATA2	GATA binding protein 2	4.14e-06	4.64e-08	0.813937	7.61178	6.79784
225962_at	ZNRF1	zinc and ring finger 1, E3 ubiquitin protein ligase	4.14e-06	4.64e-08	0.955206	6.62768	5.67248
220668_s_at	DNMT3B	DNA (cytosine-5-)-methyltransferase 3 beta	4.21e-06	4.74e-08	0.731654	7.98487	7.25322
1559987_at	NA	NA	4.24e-06	4.83e-08	0.842726	6.84508	6.00235
215116_s_at	DNM1	dynamin 1	4.24e-06	4.85e-08	0.91461	6.42884	5.51423
210993_s_at	SMAD1	SMAD family member 1	4.34e-06	5.01e-08	0.736261	7.22681	6.49055
1557814_a_at	NA	NA	4.51e-06	5.24e-08	0.850651	8.11139	7.26074
210425_x_at	GOLGA8B	golgin A8 family, member B	5.02e-06	5.91e-08	0.955752	9.49993	8.54418
223475_at	CRISPLD1	cysteine-rich secretory protein LCCL domain containing 1	5.25e-06	6.26e-08	0.750066	6.46631	5.71624
233255_s_at	BIVM	basic, immunoglobulin-like variable motif containing	5.25e-06	6.27e-08	0.719477	6.01328	5.2938
227509_x_at	NA	NA	5.28e-06	6.33e-08	0.637251	6.30358	5.66633
1557813_at	NA	NA	5.35e-06	6.46e-08	0.845363	8.86212	8.01676
228550_at	RTN4R	reticulon 4 receptor	5.35e-06	6.49e-08	0.660937	6.56698	5.90605
203139_at	DAPK1	death-associated protein kinase 1	5.37e-06	6.53e-08	0.754755	9.21467	8.45992
228402_at	ZBED3	zinc finger, BED-type containing 3	5.44e-06	6.65e-08	0.816729	7.39939	6.58266
233461_x_at	ZNF226	zinc finger protein 226	5.54e-06	6.81e-08	0.857851	6.28672	5.42887
229050_s_at	SNHG7	small nucleolar RNA host gene 7 (non-protein coding)	5.8e-06	7.28e-08	0.632407	8.466	7.83359
243579_at	MSI2	musashi homolog 2 (Drosophila)	5.8e-06	7.27e-08	0.994904	7.13726	6.14235
224722_at	MIB1	mindbomb E3 ubiquitin protein ligase 1	5.82e-06	7.34e-08	0.595164	6.87849	6.28333
224285_at	GPR174	G protein-coupled receptor 174	5.95e-06	7.55e-08	0.798671	6.2348	5.43613
219479_at	KDELC1	KDEL (Lys-Asp-Glu-Leu) containing 1	6.03e-06	7.68e-08	0.741042	6.17365	5.43261
213657_s_at	NA	NA	6.08e-06	7.76e-08	0.632824	7.67221	7.03938
202732_at	PKIG	protein kinase (cAMP-dependent, catalytic) inhibitor gamma	6.16e-06	7.89e-08	0.655563	7.36799	6.71243
231323_at	PSMB2	proteasome (prosome, macropain) subunit, beta type, 2	6.17e-06	7.91e-08	0.639439	5.75789	5.11845
218756_s_at	DHRS11	dehydrogenase/reductase (SDR family) member 11	6.49e-06	8.44e-08	0.726891	6.71976	5.99287
228174_at	SCAI	suppressor of cancer cell invasion	7.09e-06	9.4e-08	0.624865	7.17292	6.54805
204529_s_at	TOX	thymocyte selection-associated high mobility group box	7.11e-06	9.46e-08	1.11966	7.62081	6.50115
217936_at	ARHGAP5	Rho GTPase activating protein 5	7.17e-06	9.56e-08	0.917479	6.75691	5.83943
205051_s_at	KIT	v-kit Hardy-Zuckerman 4 feline sarcoma viral oncogene homolog	7.2e-06	9.65e-08	1.3045	9.18096	7.87646
204468_s_at	TIE1	tyrosine kinase with immunoglobulin-like and EGF-like domains 1	8.22e-06	1.13e-07	1.09328	6.51679	5.42352
1554660_a_at	CNST	consortin, connexin sorting protein	8.6e-06	1.2e-07	0.867462	6.86751	6.00005
222742_s_at	RABL5	RAB, member RAS oncogene family-like 5	8.69e-06	1.21e-07	0.623956	6.57022	5.94626
214298_x_at	6-Sep	septin 6	8.71e-06	1.22e-07	0.62696	7.81687	7.18991
210424_s_at	NA	NA	8.77e-06	1.23e-07	0.751639	7.67652	6.92488
244035_at	NA	NA	8.81e-06	1.24e-07	0.621729	6.80179	6.18006
1555878_at	RPS24	ribosomal protein S24	8.9e-06	1.26e-07	0.614729	6.29394	5.67921
209537_at	EXTL2	exostoses (multiple)-like 2	9.03e-06	1.28e-07	0.609331	7.9729	7.36357
208056_s_at	CBFA2T3	core-binding factor, runt domain, alpha subunit 2; translocated to, 3	9.55e-06	1.38e-07	0.662674	8.46465	7.80197
219631_at	LRP12	low density lipoprotein receptor-related protein 12	9.65e-06	1.4e-07	0.624736	5.70595	5.08121
215537_x_at	DDAH2	dimethylarginine dimethylaminohydrolase 2	9.7e-06	1.41e-07	0.676797	7.90806	7.23126
217988_at	CCNB1IP1	cyclin B1 interacting protein 1, E3 ubiquitin protein ligase	9.97e-06	1.46e-07	0.586691	9.05763	8.47094
204044_at	QPRT	quinolinate phosphoribosyltransferase	1.02e-05	1.51e-07	0.908147	6.59915	5.691
218858_at	DEPTOR	DEP domain containing MTOR-interacting protein	1.06e-05	1.58e-07	0.939947	8.16772	7.22778
239162_at	DAPK1-IT1	DAPK1 intronic transcript 1 (non-protein coding)	1.06e-05	1.58e-07	0.670172	6.68345	6.01328
230894_s_at	NA	NA	1.07e-05	1.62e-07	1.02985	6.47424	5.44439
237594_at	NA	NA	1.07e-05	1.63e-07	0.895455	6.99083	6.09538
223382_s_at	ZNRF1	zinc and ring finger 1, E3 ubiquitin protein ligase	1.09e-05	1.67e-07	0.616183	8.84934	8.23316
232007_at	AGPAT5	1-acylglycerol-3-phosphate O-acyltransferase 5 (lysophosphatidic acid acyltransferase, epsilon)	1.09e-05	1.67e-07	0.707697	7.14744	6.43975
209360_s_at	RUNX1	runt-related transcription factor 1	1.1e-05	1.69e-07	0.672428	9.35957	8.68714
224746_at	KIAA1522	KIAA1522	1.11e-05	1.73e-07	0.624333	6.31512	5.69079
221004_s_at	ITM2C	integral membrane protein 2C	1.19e-05	1.87e-07	1.02697	9.08031	8.05333
225238_at	MSI2	musashi homolog 2 (Drosophila)	1.2e-05	1.9e-07	0.781558	5.94882	5.16726
236198_at	NA	NA	1.2e-05	1.91e-07	0.910994	7.65513	6.74414
238076_at	GATAD2B	GATA zinc finger domain containing 2B	1.21e-05	1.91e-07	0.624925	5.94229	5.31736
201418_s_at	SOX4	SRY (sex determining region Y)-box 4	1.24e-05	1.99e-07	1.20018	8.86911	7.66893
1556008_a_at	NA	NA	1.24e-05	2.01e-07	0.592188	6.68664	6.09445
207143_at	CDK6	cyclin-dependent kinase 6	1.24e-05	2.01e-07	0.811757	8.30231	7.49055
239562_at	MTHFD2L	methylenetetrahydrofolate dehydrogenase (NADP+ dependent) 2-like	1.25e-05	2.02e-07	0.627378	6.60969	5.98231
235333_at	B4GALT6	UDP-Gal:betaGlcNAc beta 1,4- galactosyltransferase, polypeptide 6	1.27e-05	2.06e-07	1.11025	8.20447	7.09422
200984_s_at	CD59	CD59 molecule, complement regulatory protein	1.28e-05	2.1e-07	0.696811	7.86211	7.1653
238498_at	NA	NA	1.3e-05	2.13e-07	0.826276	6.11966	5.29338
219724_s_at	TESPA1	thymocyte expressed, positive selection associated 1	1.33e-05	2.21e-07	0.774624	6.95555	6.18092
200985_s_at	CD59	CD59 molecule, complement regulatory protein	1.46e-05	2.5e-07	0.972868	7.97311	7.00025
203608_at	ALDH5A1	aldehyde dehydrogenase 5 family, member A1	1.5e-05	2.6e-07	1.01262	8.14833	7.13572
215177_s_at	ITGA6	integrin, alpha 6	1.5e-05	2.6e-07	1.01536	7.48116	6.4658
229572_at	ATP6V0A2	ATPase, H+ transporting, lysosomal V0 subunit a2	1.52e-05	2.66e-07	0.686517	7.53028	6.84377
213489_at	MAPRE2	microtubule-associated protein, RP/EB family, member 2	1.54e-05	2.71e-07	0.779804	5.70416	4.92435
201416_at	SOX4	SRY (sex determining region Y)-box 4	1.55e-05	2.75e-07	1.19316	9.06654	7.87338
219559_at	SLC17A9	solute carrier family 17, member 9	1.56e-05	2.76e-07	0.720218	8.7057	7.98548
202871_at	TRAF4	TNF receptor-associated factor 4	1.56e-05	2.77e-07	0.604051	6.44878	5.84473
1558605_at	NA	NA	1.59e-05	2.85e-07	0.700063	5.90935	5.20929
235922_at	NA	NA	1.66e-05	2.99e-07	0.799318	5.77106	4.97174
213610_s_at	KLHL23	kelch-like 23 (Drosophila)	1.66e-05	3.01e-07	0.765055	6.55794	5.79288
225532_at	CABLES1	Cdk5 and Abl enzyme substrate 1	1.66e-05	3.02e-07	0.720565	6.55069	5.83013
1555526_a_at	6-Sep	septin 6	1.69e-05	3.08e-07	0.611156	8.74952	8.13836
212828_at	SYNJ2	synaptojanin 2	1.69e-05	3.1e-07	0.687138	6.92224	6.2351
238484_s_at	SSBP2	single-stranded DNA binding protein 2	1.71e-05	3.14e-07	0.612804	5.72381	5.11101
227508_at	NA	NA	1.71e-05	3.15e-07	0.591932	6.82393	6.232
208664_s_at	TTC3	tetratricopeptide repeat domain 3	1.75e-05	3.24e-07	0.585585	7.13102	6.54543
225305_at	SLC25A29	solute carrier family 25 (mitochondrial carnitine/acylcarnitine carrier), member 29	1.78e-05	3.3e-07	0.605607	8.11486	7.50926
238488_at	NA	NA	1.87e-05	3.51e-07	0.792231	6.60351	5.81128
209014_at	MAGED1	melanoma antigen family D, 1	1.89e-05	3.56e-07	0.647335	8.98834	8.341
212651_at	RHOBTB1	Rho-related BTB domain containing 1	1.89e-05	3.57e-07	0.766943	6.4846	5.71766
204165_at	WASF1	WAS protein family, member 1	1.91e-05	3.62e-07	1.09815	7.94381	6.84566
211464_x_at	CASP6	caspase 6, apoptosis-related cysteine peptidase	1.91e-05	3.62e-07	0.595941	7.98602	7.39008
240766_at	EPC1	enhancer of polycomb homolog 1 (Drosophila)	1.97e-05	3.77e-07	1.35103	7.6112	6.26017
238732_at	COL24A1	collagen, type XXIV, alpha 1	1.98e-05	3.78e-07	1.01304	7.09567	6.08264
228293_at	DEPDC7	DEP domain containing 7	1.99e-05	3.81e-07	0.710716	5.89194	5.18122
1558045_a_at	NA	NA	2.06e-05	3.98e-07	0.692448	6.87231	6.17987
219654_at	PTPLA	protein tyrosine phosphatase-like (proline instead of catalytic arginine), member A	2.08e-05	4.01e-07	0.831737	7.43681	6.60507
242414_at	QPRT	quinolinate phosphoribosyltransferase	2.1e-05	4.07e-07	0.802679	7.45228	6.6496
216147_at	NA	NA	2.11e-05	4.11e-07	0.736386	6.43502	5.69863
227461_at	STON2	stonin 2	2.12e-05	4.13e-07	1.05151	7.53224	6.48072
218966_at	MYO5C	myosin VC	2.15e-05	4.22e-07	0.668646	7.53316	6.86451
202889_x_at	MAP7	microtubule-associated protein 7	2.15e-05	4.23e-07	0.874487	6.6073	5.73282
219789_at	NPR3	natriuretic peptide receptor C/guanylate cyclase C (atrionatriuretic peptide receptor C)	2.16e-05	4.28e-07	1.25888	7.66252	6.40363
203796_s_at	BCL7A	B-cell CLL/lymphoma 7A	2.18e-05	4.34e-07	0.750238	6.97981	6.22957
235657_at	NA	NA	2.19e-05	4.36e-07	0.788574	7.05096	6.26238
205375_at	MDFI	MyoD family inhibitor	2.23e-05	4.48e-07	0.765484	6.11039	5.34491
218718_at	PDGFC	platelet derived growth factor C	2.31e-05	4.67e-07	0.8831	8.62355	7.74045
225147_at	CYTH3	cytohesin 3	2.32e-05	4.7e-07	0.625529	6.54924	5.92371
203688_at	PKD2	polycystic kidney disease 2 (autosomal dominant)	2.34e-05	4.74e-07	0.657217	8.03337	7.37615
213779_at	EMID1	EMI domain containing 1	2.37e-05	4.82e-07	0.782936	8.04271	7.25978
1563473_at	NA	NA	2.43e-05	4.98e-07	1.02597	8.16401	7.13804
230387_at	NA	NA	2.43e-05	4.98e-07	0.738217	8.22115	7.48294
1566764_at	MACC1	metastasis associated in colon cancer 1	2.44e-05	5.01e-07	0.936015	6.26165	5.32563
1552364_s_at	MSI2	musashi homolog 2 (Drosophila)	2.47e-05	5.11e-07	0.749711	6.69174	5.94202
221973_at	NA	NA	2.54e-05	5.32e-07	0.633621	7.73414	7.10052
218825_at	EGFL7	EGF-like-domain, multiple 7	2.56e-05	5.37e-07	1.09157	7.20805	6.11648
1559597_at	NA	NA	2.58e-05	5.46e-07	0.885632	7.50297	6.61734
235094_at	NA	NA	2.58e-05	5.46e-07	1.0349	9.34863	8.31373
238043_at	ARID1B	AT rich interactive domain 1B (SWI1-like)	2.58e-05	5.45e-07	0.605621	7.72797	7.12235
211031_s_at	CLIP2	CAP-GLY domain containing linker protein 2	2.6e-05	5.53e-07	0.89932	8.22866	7.32934
222451_s_at	ZDHHC9	zinc finger, DHHC-type containing 9	2.79e-05	6.03e-07	0.846194	6.66896	5.82277
225550_at	CNST	consortin, connexin sorting protein	2.91e-05	6.37e-07	0.607794	7.21372	6.60592
232151_at	MACC1	metastasis associated in colon cancer 1	2.95e-05	6.47e-07	0.75824	5.8697	5.11146
211360_s_at	ITPR2	inositol 1,4,5-trisphosphate receptor, type 2	2.96e-05	6.51e-07	0.590633	6.12705	5.53642
217223_s_at	BCR	breakpoint cluster region	3.04e-05	6.73e-07	0.627477	7.57167	6.9442
228907_at	NA	NA	3.04e-05	6.74e-07	0.855496	7.13913	6.28364
235900_at	SPNS3	spinster homolog 3 (Drosophila)	3.04e-05	6.75e-07	0.946886	7.75759	6.81071
220643_s_at	FAIM	Fas apoptotic inhibitory molecule	3.08e-05	6.85e-07	0.665745	6.98075	6.31501
213650_at	GOLGA8A	golgin A8 family, member A	3.1e-05	6.9e-07	0.657394	7.38309	6.7257
202746_at	ITM2A	integral membrane protein 2A	3.14e-05	7e-07	1.37337	9.3766	8.00324
223216_x_at	ZNF395	zinc finger protein 395	3.2e-05	7.21e-07	0.636924	6.95015	6.31323
239247_at	CD99P1	CD99 molecule pseudogene 1	3.24e-05	7.34e-07	0.586719	7.20304	6.61632
233849_s_at	ARHGAP5	Rho GTPase activating protein 5	3.25e-05	7.37e-07	0.9412	6.94638	6.00518
201656_at	ITGA6	integrin, alpha 6	3.35e-05	7.64e-07	0.838427	8.09689	7.25846
230570_at	NA	NA	3.37e-05	7.72e-07	0.728163	6.52128	5.79311
218312_s_at	ZSCAN18	zinc finger and SCAN domain containing 18	3.45e-05	7.97e-07	0.591919	8.33562	7.7437
239001_at	MGST1	microsomal glutathione S-transferase 1	3.48e-05	8.05e-07	0.656406	5.87897	5.22257
219330_at	VANGL1	vang-like 1 (van gogh, Drosophila)	3.71e-05	8.71e-07	0.657492	7.18843	6.53094
212599_at	AUTS2	autism susceptibility candidate 2	3.76e-05	8.86e-07	0.764049	7.50378	6.73973
204341_at	TRIM16	tripartite motif containing 16	3.93e-05	9.35e-07	0.659269	7.16563	6.50636
213668_s_at	SOX4	SRY (sex determining region Y)-box 4	3.99e-05	9.53e-07	1.33341	8.43095	7.09754
220285_at	FAM108B1	family with sequence similarity 108, member B1	4e-05	9.56e-07	0.593992	7.65393	7.05994
223165_s_at	IP6K2	inositol hexakisphosphate kinase 2	4.08e-05	9.83e-07	0.602167	7.20851	6.60634
221123_x_at	ZNF395	zinc finger protein 395	4.11e-05	9.91e-07	0.622186	6.91177	6.28959
215307_at	ZNF529	zinc finger protein 529	4.13e-05	9.96e-07	0.615778	6.96317	6.34739
220591_s_at	EFHC2	EF-hand domain (C-terminal) containing 2	4.15e-05	1e-06	0.588762	6.3799	5.79114
213394_at	MAPKBP1	mitogen-activated protein kinase binding protein 1	4.23e-05	1.03e-06	0.799395	6.8673	6.06791
206301_at	TEC	tec protein tyrosine kinase	4.24e-05	1.03e-06	0.787719	5.70028	4.91256
218096_at	AGPAT5	1-acylglycerol-3-phosphate O-acyltransferase 5 (lysophosphatidic acid acyltransferase, epsilon)	4.42e-05	1.09e-06	0.623439	9.30225	8.67881
236766_at	NA	NA	4.53e-05	1.12e-06	0.658217	7.07668	6.41846
208797_s_at	GOLGA8A	golgin A8 family, member A	4.59e-05	1.15e-06	0.628331	7.36375	6.73542
244457_at	NA	NA	4.59e-05	1.15e-06	0.760355	7.16503	6.40468
212618_at	ZNF609	zinc finger protein 609	4.63e-05	1.17e-06	0.590518	6.73998	6.14947
229614_at	ZNF320	zinc finger protein 320	4.69e-05	1.19e-06	0.623934	6.4172	5.79327
239848_at	NA	NA	4.73e-05	1.2e-06	0.615993	6.47609	5.8601
219497_s_at	BCL11A	B-cell CLL/lymphoma 11A (zinc finger protein)	4.75e-05	1.21e-06	0.843772	9.09285	8.24908
210571_s_at	CMAHP	cytidine monophospho-N-acetylneuraminic acid hydroxylase, pseudogene	4.77e-05	1.22e-06	0.697386	7.27297	6.57558
244646_at	NA	NA	4.89e-05	1.26e-06	0.596476	6.1347	5.53822
235902_at	NA	NA	4.98e-05	1.29e-06	0.602081	7.08999	6.48791
1559361_at	MACC1	metastasis associated in colon cancer 1	5.07e-05	1.32e-06	0.654835	5.71198	5.05714
204960_at	PTPRCAP	protein tyrosine phosphatase, receptor type, C-associated protein	5.12e-05	1.35e-06	0.786567	8.14182	7.35525
226869_at	MEGF6	multiple EGF-like-domains 6	5.12e-05	1.35e-06	0.76066	7.3469	6.58624
227860_at	CPXM1	carboxypeptidase X (M14 family), member 1	5.12e-05	1.35e-06	1.1387	8.81202	7.67331
1561690_at	NA	NA	5.47e-05	1.46e-06	0.778753	7.07099	6.29224
40016_g_at	MAST4	microtubule associated serine/threonine kinase family member 4	5.72e-05	1.55e-06	0.744738	6.25899	5.51425
1552623_at	HSH2D	hematopoietic SH2 domain containing	5.83e-05	1.59e-06	0.831512	9.50983	8.67832
241682_at	KLHL23	kelch-like 23 (Drosophila)	5.9e-05	1.62e-06	0.718249	6.06096	5.34271
239237_at	LOC100506776	uncharacterized LOC100506776	5.91e-05	1.62e-06	0.873522	8.09827	7.22474
220253_s_at	LRP12	low density lipoprotein receptor-related protein 12	5.97e-05	1.64e-06	0.645716	5.81627	5.17055
229507_at	FAM212A	family with sequence similarity 212, member A	6.11e-05	1.69e-06	0.658879	6.16321	5.50433
221944_at	FLJ42627	uncharacterized LOC645644	6.17e-05	1.71e-06	0.608311	6.05005	5.44173
235852_at	STON2	stonin 2	6.35e-05	1.78e-06	0.885287	6.28744	5.40215
1560982_at	NA	NA	6.6e-05	1.86e-06	0.585412	6.77636	6.19094
242406_at	NA	NA	6.8e-05	1.93e-06	0.764996	5.89909	5.1341
1557383_a_at	NA	NA	6.9e-05	1.97e-06	0.614277	5.95722	5.34294
209153_s_at	TCF3	transcription factor 3 (E2A immunoglobulin enhancer binding factors E12/E47)	7e-05	2.01e-06	0.626725	8.16317	7.53644
244623_at	KCNQ5	potassium voltage-gated channel, KQT-like subfamily, member 5	7.04e-05	2.03e-06	0.724384	7.02452	6.30014
227297_at	ITGA9	integrin, alpha 9	7.04e-05	2.04e-06	1.09282	7.28323	6.1904
230161_at	NA	NA	7.18e-05	2.09e-06	0.932351	6.66301	5.73066
228442_at	NFATC2	nuclear factor of activated T-cells, cytoplasmic, calcineurin-dependent 2	7.32e-05	2.14e-06	0.671169	7.23779	6.56662
219054_at	NPR3	natriuretic peptide receptor C/guanylate cyclase C (atrionatriuretic peptide receptor C)	7.85e-05	2.33e-06	1.35406	8.20747	6.85341
224901_at	SCD5	stearoyl-CoA desaturase 5	7.85e-05	2.33e-06	0.699838	6.6846	5.98476
1552627_a_at	ARHGAP5	Rho GTPase activating protein 5	7.88e-05	2.34e-06	0.597025	5.79729	5.20026
212463_at	CD59	CD59 molecule, complement regulatory protein	8.19e-05	2.46e-06	0.776298	6.99659	6.22029
209826_at	NA	NA	8.24e-05	2.48e-06	0.586704	6.65489	6.06819
210875_s_at	ZEB1	zinc finger E-box binding homeobox 1	8.28e-05	2.49e-06	0.641845	6.16903	5.52718
213666_at	6-Sep	septin 6	8.3e-05	2.5e-06	0.612199	8.11111	7.49891
202976_s_at	RHOBTB3	Rho-related BTB domain containing 3	8.31e-05	2.51e-06	0.835134	6.30455	5.46942
227301_at	NA	NA	8.33e-05	2.51e-06	0.598938	6.81044	6.2115
213212_x_at	NA	NA	8.35e-05	2.52e-06	0.607003	8.38108	7.77408
200983_x_at	CD59	CD59 molecule, complement regulatory protein	8.39e-05	2.54e-06	0.78147	7.85343	7.07196
230381_at	C1orf186	chromosome 1 open reading frame 186	8.39e-05	2.54e-06	0.805677	8.33691	7.53124
228630_at	ZNF84	zinc finger protein 84	8.48e-05	2.57e-06	0.622425	6.79703	6.1746
213703_at	LINC00342	long intergenic non-protein coding RNA 342	8.54e-05	2.6e-06	0.599476	7.57796	6.97848
219353_at	NHLRC2	NHL repeat containing 2	8.71e-05	2.67e-06	0.586499	6.33149	5.74499
1561762_s_at	NA	NA	9.03e-05	2.81e-06	0.616972	5.67351	5.05654
240180_at	NA	NA	9.03e-05	2.81e-06	0.643873	6.66361	6.01973
201564_s_at	FSCN1	fascin homolog 1, actin-bundling protein (Strongylocentrotus purpuratus)	9.12e-05	2.85e-06	0.879666	7.10904	6.22938
232693_s_at	NA	NA	9.47e-05	2.98e-06	0.614996	6.652	6.037
226365_at	NA	NA	9.68e-05	3.06e-06	0.590871	8.16491	7.57404
241376_at	LOC100130097	kinesin-like protein family member 6-like	9.71e-05	3.08e-06	0.60122	6.96091	6.35969
243904_at	STXBP5	syntaxin binding protein 5 (tomosyn)	9.71e-05	3.08e-06	0.589215	6.84145	6.25223
202628_s_at	SERPINE1	serpin peptidase inhibitor, clade E (nexin, plasminogen activator inhibitor type 1), member 1	9.77e-05	3.11e-06	0.751515	5.94251	5.19099
227923_at	SHANK3	SH3 and multiple ankyrin repeat domains 3	9.87e-05	3.14e-06	1.1767	6.72259	5.54589
216614_at	NA	NA	0.00010232	3.28e-06	0.646314	5.96331	5.31699
216048_s_at	RHOBTB3	Rho-related BTB domain containing 3	0.000103493	3.34e-06	0.666014	6.03717	5.37115
228696_at	SLC45A3	solute carrier family 45, member 3	0.000107314	3.5e-06	0.617836	7.85239	7.23455
208798_x_at	GOLGA8A	golgin A8 family, member A	0.000108912	3.56e-06	0.962755	9.35601	8.39325
228046_at	ZNF827	zinc finger protein 827	0.000109747	3.6e-06	0.862689	7.51538	6.65269
213158_at	NA	NA	0.000112827	3.7e-06	0.624553	7.68659	7.06203
211214_s_at	DAPK1	death-associated protein kinase 1	0.000114615	3.78e-06	0.61883	6.06099	5.44217
1566766_a_at	MACC1	metastasis associated in colon cancer 1	0.000121632	4.07e-06	0.691321	6.25795	5.56662
216953_s_at	WT1	Wilms tumor 1	0.00012223	4.09e-06	0.80102	5.80181	5.00079
241788_x_at	NA	NA	0.000125439	4.24e-06	0.599067	6.0833	5.48423
236562_at	ZNF439	zinc finger protein 439	0.000128297	4.36e-06	0.740166	6.58218	5.84201
238750_at	CCL28	chemokine (C-C motif) ligand 28	0.000132348	4.52e-06	0.593925	5.73971	5.14578
200953_s_at	CCND2	cyclin D2	0.000136841	4.73e-06	0.690621	10.005	9.31439
213217_at	ADCY2	adenylate cyclase 2 (brain)	0.000137554	4.76e-06	0.866723	6.23419	5.36747
211812_s_at	B3GALNT1	beta-1,3-N-acetylgalactosaminyltransferase 1 (globoside blood group)	0.000137915	4.77e-06	0.612857	6.16972	5.55686
238553_at	NA	NA	0.000139815	4.85e-06	0.621743	6.61991	5.99816
211182_x_at	RUNX1	runt-related transcription factor 1	0.000140494	4.87e-06	0.673012	6.46337	5.79036
202890_at	MAP7	microtubule-associated protein 7	0.000141122	4.91e-06	1.06691	7.77129	6.70438
218927_s_at	CHST12	carbohydrate (chondroitin 4) sulfotransferase 12	0.00014251	4.98e-06	0.644888	8.94826	8.30337
202627_s_at	SERPINE1	serpin peptidase inhibitor, clade E (nexin, plasminogen activator inhibitor type 1), member 1	0.000145222	5.1e-06	0.618325	6.16331	5.54498
243937_x_at	NA	NA	0.000147523	5.2e-06	0.616626	6.57801	5.96138
213260_at	FOXC1	forkhead box C1	0.000151239	5.36e-06	1.17706	7.22761	6.05055
1557137_at	TMEM17	transmembrane protein 17	0.000160958	5.78e-06	0.614706	5.68399	5.06929
237561_x_at	NA	NA	0.000168773	6.13e-06	0.872543	6.84226	5.96972
231851_at	RAVER2	ribonucleoprotein, PTB-binding 2	0.000172437	6.28e-06	0.649524	6.39175	5.74222
201431_s_at	DPYSL3	dihydropyrimidinase-like 3	0.000173622	6.35e-06	0.785221	5.95415	5.16893
242260_at	MATR3	matrin 3	0.000174256	6.38e-06	0.677352	7.8416	7.16424
208950_s_at	ALDH7A1	aldehyde dehydrogenase 7 family, member A1	0.000174809	6.42e-06	0.629671	6.07967	5.44999
225285_at	BCAT1	branched chain amino-acid transaminase 1, cytosolic	0.000175249	6.45e-06	1.01461	8.32774	7.31312
218689_at	FANCF	Fanconi anemia, complementation group F	0.000177402	6.57e-06	0.592436	6.66657	6.07413
222786_at	CHST12	carbohydrate (chondroitin 4) sulfotransferase 12	0.00018418	6.89e-06	0.687185	7.69139	7.00421
219790_s_at	NPR3	natriuretic peptide receptor C/guanylate cyclase C (atrionatriuretic peptide receptor C)	0.0001858	6.97e-06	0.871233	5.80621	4.93498
226291_at	ALS2	amyotrophic lateral sclerosis 2 (juvenile)	0.000188378	7.09e-06	0.622402	7.43833	6.81593
205608_s_at	ANGPT1	angiopoietin 1	0.000192892	7.32e-06	0.876093	8.77625	7.90016
205609_at	ANGPT1	angiopoietin 1	0.000192892	7.31e-06	1.04715	8.76892	7.72177
1558486_at	ZNF493	zinc finger protein 493	0.000197924	7.56e-06	0.656425	7.52592	6.86949
206232_s_at	B4GALT6	UDP-Gal:betaGlcNAc beta 1,4- galactosyltransferase, polypeptide 6	0.000205323	7.92e-06	0.723675	6.06023	5.33656
218596_at	TBC1D13	TBC1 domain family, member 13	0.000218446	8.61e-06	0.738804	6.4878	5.749
1556579_s_at	NA	NA	0.000225603	8.97e-06	0.855916	7.81259	6.95667
214452_at	BCAT1	branched chain amino-acid transaminase 1, cytosolic	0.000226575	9.03e-06	0.617442	6.24756	5.63012
217593_at	ZSCAN18	zinc finger and SCAN domain containing 18	0.000230339	9.22e-06	0.596119	6.97081	6.37469
223374_s_at	B3GALNT1	beta-1,3-N-acetylgalactosaminyltransferase 1 (globoside blood group)	0.000235254	9.51e-06	0.664361	6.91545	6.25109
228910_at	NA	NA	0.000237972	9.67e-06	0.654871	7.44754	6.79267
244753_at	NA	NA	0.000246609	1.01e-05	0.612291	7.40061	6.78832
219498_s_at	BCL11A	B-cell CLL/lymphoma 11A (zinc finger protein)	0.000246789	1.01e-05	0.688277	8.18155	7.49327
1558922_at	NA	NA	0.00025018	1.03e-05	0.586204	6.98298	6.39677
228654_at	SPIN4	spindlin family, member 4	0.000268275	1.12e-05	0.684216	8.71263	8.02841
225778_at	RBMS2	RNA binding motif, single stranded interacting protein 2	0.000272195	1.14e-05	0.689324	5.43906	4.74974
212764_at	ZEB1	zinc finger E-box binding homeobox 1	0.00027332	1.15e-05	0.722694	7.03948	6.31679
206582_s_at	GPR56	G protein-coupled receptor 56	0.000275644	1.16e-05	0.931671	6.36701	5.43533
226991_at	NFATC2	nuclear factor of activated T-cells, cytoplasmic, calcineurin-dependent 2	0.000288769	1.23e-05	0.742828	6.5694	5.82657
1566482_at	NA	NA	0.000298254	1.29e-05	0.813698	7.4035	6.5898
222891_s_at	BCL11A	B-cell CLL/lymphoma 11A (zinc finger protein)	0.000299362	1.3e-05	0.790522	8.93775	8.14723
240327_at	NA	NA	0.00030073	1.31e-05	0.591788	6.08095	5.48916
215388_s_at	NA	NA	0.000314006	1.38e-05	0.770674	5.74272	4.97204
209543_s_at	CD34	CD34 molecule	0.000321054	1.42e-05	1.18041	7.9253	6.74489
212186_at	ACACA	acetyl-CoA carboxylase alpha	0.000330949	1.48e-05	0.658643	7.34102	6.68238
206660_at	IGLL1	immunoglobulin lambda-like polypeptide 1	0.000333239	1.49e-05	1.30227	9.13249	7.83022
211555_s_at	GUCY1B3	guanylate cyclase 1, soluble, beta 3	0.000335147	1.5e-05	0.59833	6.75091	6.15258
201324_at	EMP1	epithelial membrane protein 1	0.000361939	1.66e-05	1.02944	7.63239	6.60296
203817_at	GUCY1B3	guanylate cyclase 1, soluble, beta 3	0.000365145	1.68e-05	0.873924	7.38779	6.51387
237441_at	NA	NA	0.000380018	1.76e-05	0.605507	7.5038	6.89829
1569542_at	NA	NA	0.000389128	1.82e-05	0.654341	5.81611	5.16177
207550_at	MPL	myeloproliferative leukemia virus oncogene	0.000391783	1.83e-05	0.807368	6.3189	5.51153
214094_at	FUBP1	far upstream element (FUSE) binding protein 1	0.000403447	1.91e-05	0.634152	6.0583	5.42415
223075_s_at	AIF1L	allograft inflammatory factor 1-like	0.000411418	1.96e-05	0.890084	6.72841	5.83832
223708_at	C1QTNF4	C1q and tumor necrosis factor related protein 4	0.000412443	1.97e-05	1.31626	7.71112	6.39486
218935_at	EHD3	EH-domain containing 3	0.00043107	2.08e-05	0.670127	6.54893	5.8788
223319_at	GPHN	gephyrin	0.000438437	2.12e-05	0.588092	5.95856	5.37047
1552671_a_at	SLC9A7	solute carrier family 9, subfamily A (NHE7, cation proton antiporter 7), member 7	0.000441262	2.14e-05	0.636463	5.39897	4.76251
212254_s_at	DST	dystonin	0.000454655	2.22e-05	0.720652	6.35299	5.63233
210365_at	RUNX1	runt-related transcription factor 1	0.000467346	2.31e-05	0.674362	7.74604	7.07168
210377_at	ACSM3	acyl-CoA synthetase medium-chain family member 3	0.000482969	2.4e-05	0.688895	6.78277	6.09387
229997_at	VANGL1	vang-like 1 (van gogh, Drosophila)	0.000501696	2.51e-05	0.796153	6.99224	6.19609
229492_at	VANGL1	vang-like 1 (van gogh, Drosophila)	0.000531813	2.69e-05	0.735461	6.0067	5.27124
210665_at	TFPI	tissue factor pathway inhibitor (lipoprotein-associated coagulation inhibitor)	0.000531815	2.69e-05	0.728053	5.72996	5.00191
211379_x_at	B3GALNT1	beta-1,3-N-acetylgalactosaminyltransferase 1 (globoside blood group)	0.000531815	2.69e-05	0.670098	6.60976	5.93966
239476_at	NA	NA	0.000536329	2.73e-05	0.632961	7.02682	6.39386
226517_at	BCAT1	branched chain amino-acid transaminase 1, cytosolic	0.000549118	2.81e-05	0.850653	7.56835	6.71769
230541_at	LOC149134	uncharacterized LOC149134	0.000551098	2.82e-05	0.730316	6.24169	5.51137
239559_at	NA	NA	0.000551419	2.82e-05	0.608729	6.26116	5.65243
228885_at	MAMDC2	MAM domain containing 2	0.00055863	2.87e-05	1.20491	7.57518	6.37027
218854_at	DSE	dermatan sulfate epimerase	0.000686172	3.7e-05	0.714395	7.71876	7.00437
223939_at	SUCNR1	succinate receptor 1	0.000708778	3.87e-05	1.02129	9.17368	8.15239
209409_at	GRB10	growth factor receptor-bound protein 10	0.000749287	4.15e-05	0.780214	8.15553	7.37532
215016_x_at	DST	dystonin	0.000762284	4.24e-05	0.68763	6.44862	5.76099
228275_at	LOC100505687	uncharacterized LOC100505687	0.000771646	4.31e-05	0.595549	5.72102	5.12548
202747_s_at	ITM2A	integral membrane protein 2A	0.000780255	4.37e-05	1.11701	8.12085	7.00385
213891_s_at	TCF4	transcription factor 4	0.00078553	4.41e-05	0.723471	8.24654	7.52307
209386_at	TM4SF1	transmembrane 4 L six family member 1	0.000788345	4.43e-05	0.897198	7.09946	6.20226
202371_at	TCEAL4	transcription elongation factor A (SII)-like 4	0.000824172	4.7e-05	0.586951	8.97546	8.38851
1554679_a_at	LAPTM4B	lysosomal protein transmembrane 4 beta	0.000881433	5.12e-05	0.983544	7.76269	6.77915
226545_at	CD109	CD109 molecule	0.000888537	5.17e-05	0.817899	6.66247	5.84457
230158_at	DPY19L2	dpy-19-like 2 (C. elegans)	0.000932727	5.5e-05	0.805581	6.61723	5.81165
226771_at	ATP8B2	ATPase, aminophospholipid transporter, class I, type 8B, member 2	0.000979701	5.82e-05	0.699633	7.47629	6.77666
224048_at	USP44	ubiquitin specific peptidase 44	0.00105375	6.36e-05	0.619984	5.64441	5.02442
218899_s_at	BAALC	brain and acute leukemia, cytoplasmic	0.00105802	6.39e-05	0.931961	6.51469	5.58272
215034_s_at	TM4SF1	transmembrane 4 L six family member 1	0.00106635	6.46e-05	0.771616	5.834	5.06238
216920_s_at	NA	NA	0.00107497	6.53e-05	0.816944	10.368	9.55111
242110_at	NA	NA	0.0010911	6.65e-05	0.889144	7.02714	6.138
215806_x_at	NA	NA	0.00109223	6.66e-05	0.80486	10.2697	9.46479
222632_s_at	LZTFL1	leucine zipper transcription factor-like 1	0.00109248	6.67e-05	0.602565	6.11059	5.50802
244889_at	LOC388210	uncharacterized LOC388210	0.00110538	6.76e-05	0.701206	5.86059	5.15938
1554250_s_at	TRIM73	tripartite motif containing 73	0.00110731	6.78e-05	0.651256	8.69677	8.04551
208268_at	ADAM28	ADAM metallopeptidase domain 28	0.00113447	6.99e-05	0.604188	6.77846	6.17427
242201_at	PMS2P5	postmeiotic segregation increased 2 pseudogene 5	0.00119102	7.44e-05	0.605982	8.12265	7.51667
205612_at	MMRN1	multimerin 1	0.00129602	8.25e-05	0.796239	6.75395	5.95771
202551_s_at	CRIM1	cysteine rich transmembrane BMP regulator 1 (chordin-like)	0.00134546	8.65e-05	0.712776	6.16845	5.45567
212776_s_at	OBSL1	obscurin-like 1	0.00135412	8.73e-05	0.874691	6.04659	5.1719
236738_at	C3orf80	chromosome 3 open reading frame 80	0.00137866	8.95e-05	1.09227	7.41294	6.32067
211144_x_at	NA	NA	0.00141602	9.23e-05	0.787715	10.098	9.3103
209582_s_at	CD200	CD200 molecule	0.00144192	9.44e-05	0.79424	6.26591	5.47167
218086_at	NPDC1	neural proliferation, differentiation and control, 1	0.00145811	9.58e-05	0.840759	6.43684	5.59608
201427_s_at	SEPP1	selenoprotein P, plasma, 1	0.00147116	9.7e-05	1.44241	9.16508	7.72267
228264_at	ACCS	1-aminocyclopropane-1-carboxylate synthase homolog (Arabidopsis)(non-functional)	0.00156147	0.000104626	0.619992	7.16261	6.54261
221286_s_at	MZB1	marginal zone B and B1 cell-specific protein	0.001575	0.000105864	0.703483	6.98346	6.27997
214390_s_at	BCAT1	branched chain amino-acid transaminase 1, cytosolic	0.00157713	0.000106036	0.618629	6.20995	5.59132
241709_s_at	DOCK1	dedicator of cytokinesis 1	0.00159233	0.000107466	0.598995	5.25192	4.65293
209813_x_at	NA	NA	0.00160232	0.00010846	0.816894	10.0937	9.27684
236293_at	RHOH	ras homolog family member H	0.00160619	0.000108783	0.778742	8.22699	7.44825
215017_s_at	FNBP1L	formin binding protein 1-like	0.00161559	0.000109479	0.66764	6.13057	5.46293
244181_at	NA	NA	0.00165661	0.000113258	0.678129	7.37931	6.70118
203372_s_at	SOCS2	suppressor of cytokine signaling 2	0.00166558	0.000113994	0.999129	7.30174	6.30261
232985_s_at	DPPA4	developmental pluripotency associated 4	0.00168746	0.000115924	0.879349	6.51437	5.63502
210100_s_at	ABCA2	ATP-binding cassette, sub-family A (ABC1), member 2	0.00168999	0.000116284	0.658735	6.24552	5.58678
217979_at	TSPAN13	tetraspanin 13	0.00170991	0.000117966	0.881018	7.77472	6.8937
206950_at	SCN9A	sodium channel, voltage-gated, type IX, alpha subunit	0.00171357	0.000118281	0.773731	5.45978	4.68605
229002_at	FAM69B	family with sequence similarity 69, member B	0.00171842	0.000118836	0.721958	6.38033	5.65837
235085_at	SGK223	homolog of rat pragma of Rnd2	0.00176458	0.000122674	0.629467	6.48177	5.85231
238784_at	DPY19L2	dpy-19-like 2 (C. elegans)	0.00180043	0.000125462	0.828254	6.98523	6.15698
220307_at	CD244	CD244 molecule, natural killer cell receptor 2B4	0.00180938	0.000126244	0.608365	7.81714	7.20877
209583_s_at	CD200	CD200 molecule	0.00195023	0.000138505	0.99226	6.67467	5.68241
240690_at	NA	NA	0.00196687	0.000139866	0.61739	7.14083	6.52344
219602_s_at	PIEZO2	piezo-type mechanosensitive ion channel component 2	0.00198575	0.000141427	0.62884	6.1052	5.47636
208029_s_at	LAPTM4B	lysosomal protein transmembrane 4 beta	0.0021276	0.000153748	1.07063	7.98683	6.91621
223599_at	TRIM6	tripartite motif containing 6	0.00213861	0.000154817	0.654975	6.29426	5.63928
208767_s_at	LAPTM4B	lysosomal protein transmembrane 4 beta	0.0021532	0.000156345	0.842565	8.23189	7.38932
1554876_a_at	S100Z	S100 calcium binding protein Z	0.00259559	0.000197061	0.625851	6.93401	6.30816
210933_s_at	FSCN1	fascin homolog 1, actin-bundling protein (Strongylocentrotus purpuratus)	0.00261859	0.000199525	0.728069	8.29093	7.56286
217712_at	NA	NA	0.00269918	0.000206752	0.766954	5.4854	4.71845
214966_at	GRIK5	glutamate receptor, ionotropic, kainate 5	0.0027708	0.000213201	0.594723	5.9929	5.39817
1553970_s_at	CEL	carboxyl ester lipase (bile salt-stimulated lipase)	0.00277435	0.0002136	0.640581	5.39593	4.75535
210612_s_at	SYNJ2	synaptojanin 2	0.00277613	0.000213814	0.592383	5.58331	4.99093
203373_at	SOCS2	suppressor of cytokine signaling 2	0.00282233	0.000218551	0.990468	8.22011	7.22964
226473_at	CBX2	chromobox homolog 2	0.00286433	0.000222651	0.6822	6.21953	5.53733
209387_s_at	TM4SF1	transmembrane 4 L six family member 1	0.00301688	0.000237819	0.816754	6.17832	5.36156
243808_at	NA	NA	0.00313261	0.000249406	0.67392	8.52442	7.8505
205227_at	IL1RAP	interleukin 1 receptor accessory protein	0.00319312	0.000255508	0.686344	8.26102	7.57468
213415_at	CLIC2	chloride intracellular channel 2	0.00320271	0.000256451	0.774286	6.28658	5.51229
229199_at	SCN9A	sodium channel, voltage-gated, type IX, alpha subunit	0.00321655	0.000258206	0.597663	5.32304	4.72537
220744_s_at	IFT122	intraflagellar transport 122 homolog (Chlamydomonas)	0.00323552	0.000260254	0.59051	6.6936	6.10309
217023_x_at	NA	NA	0.00329863	0.000267209	0.967429	7.53907	6.57164
219383_at	PRR5L	proline rich 5 like	0.00330376	0.000267926	0.732396	6.25689	5.5245
1555600_s_at	APOL4	apolipoprotein L, 4	0.00330901	0.000268533	0.638185	6.07235	5.43417
205624_at	CPA3	carboxypeptidase A3 (mast cell)	0.00347772	0.000284642	1.17474	9.3808	8.20606
209488_s_at	RBPMS	RNA binding protein with multiple splicing	0.00357665	0.000294571	0.84896	5.72296	4.874
212686_at	PPM1H	protein phosphatase, Mg2+/Mn2+ dependent, 1H	0.00367847	0.000305244	0.587132	6.93413	6.347
1553613_s_at	FOXC1	forkhead box C1	0.00403778	0.000344144	1.05085	6.17599	5.12514
226125_at	LOC100288152	uncharacterized LOC100288152	0.00407723	0.000348327	0.641793	5.79505	5.15325
1560500_at	NA	NA	0.00410376	0.000351483	0.633459	6.74064	6.10718
214039_s_at	LAPTM4B	lysosomal protein transmembrane 4 beta	0.00411187	0.000352521	1.06099	9.03322	7.97223
209392_at	ENPP2	ectonucleotide pyrophosphatase/phosphodiesterase 2	0.00430487	0.000373049	0.780621	6.83189	6.05127
225046_at	LOC389831	uncharacterized LOC389831	0.00443907	0.000387846	0.624163	6.6812	6.05704
206148_at	IL3RA	interleukin 3 receptor, alpha (low affinity)	0.00449589	0.000393385	0.712686	6.76168	6.049
209702_at	FTO	fat mass and obesity associated	0.00452006	0.000396244	0.610738	8.84593	8.23519
213348_at	CDKN1C	cyclin-dependent kinase inhibitor 1C (p57, Kip2)	0.00470597	0.00041762	0.641211	7.67903	7.03782
204039_at	CEBPA	CCAAT/enhancer binding protein (C/EBP), alpha	0.00477923	0.000425257	0.603584	10.3203	9.71676
241897_at	NA	NA	0.00485601	0.000434241	0.694967	5.57894	4.88398
228988_at	ZNF711	zinc finger protein 711	0.00499471	0.000449396	0.904807	6.83846	5.93365
223565_at	MZB1	marginal zone B and B1 cell-specific protein	0.00511626	0.000463745	0.68291	6.22742	5.54451
205942_s_at	ACSM3	acyl-CoA synthetase medium-chain family member 3	0.00529201	0.000483758	0.657161	6.11726	5.4601
219837_s_at	CYTL1	cytokine-like 1	0.00535542	0.000491122	0.99662	7.55563	6.55901
241119_at	NA	NA	0.00539264	0.000495779	0.625856	5.51112	4.88526
242520_s_at	C1orf228	chromosome 1 open reading frame 228	0.00563706	0.000522826	0.736827	8.18183	7.445
201539_s_at	FHL1	four and a half LIM domains 1	0.00563765	0.000523135	0.605456	6.06298	5.45752
212382_at	TCF4	transcription factor 4	0.0059534	0.000560986	0.612125	7.52117	6.90905
209487_at	RBPMS	RNA binding protein with multiple splicing	0.00618518	0.000589049	0.674682	5.83771	5.16303
201596_x_at	KRT18	keratin 18	0.0061902	0.000589754	0.863733	6.99606	6.13233
207781_s_at	ZNF711	zinc finger protein 711	0.00619963	0.000590878	0.607116	5.82443	5.21731
201325_s_at	EMP1	epithelial membrane protein 1	0.00623947	0.000595713	0.733502	6.85653	6.12302
212386_at	TCF4	transcription factor 4	0.00656851	0.000636128	0.646649	8.85966	8.21301
217975_at	WBP5	WW domain binding protein 5	0.00698554	0.000687247	0.708831	7.60328	6.89445
202806_at	DBN1	drebrin 1	0.00705347	0.000695736	0.637392	6.48354	5.84614
204030_s_at	NA	NA	0.00722256	0.000716114	0.899846	8.09191	7.19206
212070_at	GPR56	G protein-coupled receptor 56	0.00738281	0.000735513	0.940715	7.90194	6.96123
210999_s_at	GRB10	growth factor receptor-bound protein 10	0.00788142	0.000797007	0.605566	7.34867	6.7431
205190_at	PLS1	plastin 1	0.00801214	0.000812142	0.613458	6.31666	5.7032
219412_at	RAB38	RAB38, member RAS oncogene family	0.00821691	0.0008392	0.589117	5.6493	5.06018
210755_at	HGF	hepatocyte growth factor (hepapoietin A; scatter factor)	0.00827961	0.00084742	0.790693	6.65347	5.86278
226282_at	PTPN14	protein tyrosine phosphatase, non-receptor type 14	0.00858049	0.000885591	0.821756	5.84426	5.02251
204011_at	SPRY2	sprouty homolog 2 (Drosophila)	0.00882832	0.000920697	0.670649	7.45942	6.78877
215382_x_at	TPSAB1	tryptase alpha/beta 1	0.00884414	0.000922508	0.975848	7.56792	6.59207
226676_at	ZNF521	zinc finger protein 521	0.00905505	0.000948316	0.847578	6.25287	5.40529
227692_at	GNAI1	guanine nucleotide binding protein (G protein), alpha inhibiting activity polypeptide 1	0.0092797	0.000978568	0.657142	6.24692	5.58978
210084_x_at	TPSAB1	tryptase alpha/beta 1	0.00963484	0.00102789	0.938057	7.61153	6.67347
210299_s_at	FHL1	four and a half LIM domains 1	0.00965929	0.00103103	0.641905	7.09145	6.44954
213479_at	NPTX2	neuronal pentraxin II	0.00977856	0.0010477	0.846336	5.74296	4.89663
207836_s_at	RBPMS	RNA binding protein with multiple splicing	0.0100931	0.00109081	0.64912	5.41588	4.76676
202016_at	MEST	mesoderm specific transcript homolog (mouse)	0.0102043	0.00110544	0.900563	9.03243	8.13187
217520_x_at	NA	NA	0.0109528	0.00120816	0.607438	7.20955	6.60212
238021_s_at	CRNDE	colorectal neoplasia differentially expressed (non-protein coding)	0.0109981	0.00121457	0.95364	7.84284	6.8892
210298_x_at	FHL1	four and a half LIM domains 1	0.0111628	0.00123746	0.737634	6.27795	5.54031
226677_at	ZNF521	zinc finger protein 521	0.0115363	0.00128771	0.948657	6.3275	5.37885
207134_x_at	TPSB2	tryptase beta 2 (gene/pseudogene)	0.0118647	0.00133067	0.864186	7.66412	6.79994
201689_s_at	TPD52	tumor protein D52	0.0121515	0.00137068	0.626426	6.64939	6.02296
238365_s_at	C1orf228	chromosome 1 open reading frame 228	0.0126617	0.00144136	0.670734	9.34335	8.67261
216474_x_at	NA	NA	0.0135581	0.00157638	0.822394	7.95712	7.13472
214505_s_at	FHL1	four and a half LIM domains 1	0.0138451	0.00162039	0.794643	6.53798	5.74334
228372_at	C10orf128	chromosome 10 open reading frame 128	0.0139121	0.00163077	0.739069	6.473	5.73393
212775_at	OBSL1	obscurin-like 1	0.0154263	0.00186107	0.744881	6.99618	6.2513
205683_x_at	TPSAB1	tryptase alpha/beta 1	0.0156976	0.00189979	0.85512	7.70709	6.85197
207741_x_at	TPSAB1	tryptase alpha/beta 1	0.0170058	0.00209917	0.880368	7.19512	6.31475
219218_at	BAHCC1	BAH domain and coiled-coil containing 1	0.0181679	0.00228287	0.664624	8.73384	8.06922
235438_at	NA	NA	0.0207679	0.00270296	0.631299	5.86992	5.23862
238022_at	CRNDE	colorectal neoplasia differentially expressed (non-protein coding)	0.0226183	0.00302323	0.700423	6.54431	5.84389
225782_at	MSRB3	methionine sulfoxide reductase B3	0.0246592	0.00336501	0.590901	9.38115	8.79025
209960_at	HGF	hepatocyte growth factor (hepapoietin A; scatter factor)	0.025452	0.00350317	0.666184	6.53147	5.86528
1553183_at	UMODL1	uromodulin-like 1	0.0264379	0.00367931	0.908278	6.20078	5.2925
243357_at	NEGR1	neuronal growth regulator 1	0.0293551	0.00420556	0.609737	6.52129	5.91156
205330_at	MN1	meningioma (disrupted in balanced translocation) 1	0.0295912	0.00424858	0.668846	6.19396	5.52512
238206_at	RXFP1	relaxin/insulin-like family peptide receptor 1	0.030936	0.00449088	0.602147	5.48382	4.88168
237403_at	GFI1B	growth factor independent 1B transcription repressor	0.031093	0.00451595	0.692343	7.13775	6.4454
222780_s_at	BAALC	brain and acute leukemia, cytoplasmic	0.0323997	0.00475315	0.62832	6.20705	5.57873
217963_s_at	NGFRAP1	nerve growth factor receptor (TNFRSF16) associated protein 1	0.0349265	0.00523562	0.822289	8.698	7.87571
214450_at	CTSW	cathepsin W	0.0388864	0.00602552	0.630113	9.13398	8.50387
200665_s_at	SPARC	secreted protein, acidic, cysteine-rich (osteonectin)	0.0392376	0.00609419	0.711541	7.51618	6.80464
1553194_at	NEGR1	neuronal growth regulator 1	0.0433446	0.00693513	0.606304	5.72709	5.12078
202718_at	IGFBP2	insulin-like growth factor binding protein 2, 36kDa	0.0465653	0.0076097	0.827728	7.19387	6.36614
224796_at	ASAP1	ArfGAP with SH3 domain, ankyrin repeat and PH domain 1	1.6e-09	1.54e-13	-0.747608	7.65739	8.40499
1554624_a_at	SIRPB1	signal-regulatory protein beta 1	3.13e-09	7.15e-13	-1.61098	5.74278	7.35376
221654_s_at	USP3	ubiquitin specific peptidase 3	5.34e-09	2.05e-12	-0.741378	8.61551	9.35689
222218_s_at	PILRA	paired immunoglobin-like type 2 receptor alpha	9.43e-09	4.49e-12	-1.31858	7.42798	8.74656
204860_s_at	NAIP	NLR family, apoptosis inhibitory protein	2.44e-08	1.73e-11	-1.02867	7.77159	8.80026
205936_s_at	HK3	hexokinase 3 (white cell)	2.44e-08	1.74e-11	-2.20178	6.31801	8.51979
1565598_at	NA	NA	2.53e-08	1.85e-11	-0.880205	5.1711	6.05131
225251_at	RAB24	RAB24, member RAS oncogene family	2.95e-08	2.35e-11	-0.852451	7.55589	8.40834
228758_at	BCL6	B-cell CLL/lymphoma 6	2.95e-08	2.35e-11	-1.35668	5.60679	6.96347
212527_at	DESI1	desumoylating isopeptidase 1	3.02e-08	2.56e-11	-0.674838	6.42791	7.10275
207224_s_at	SIGLEC7	sialic acid binding Ig-like lectin 7	3.04e-08	2.77e-11	-1.05663	5.83173	6.88836
224790_at	ASAP1	ArfGAP with SH3 domain, ankyrin repeat and PH domain 1	3.84e-08	4.07e-11	-0.91955	6.71598	7.63553
231644_at	NA	NA	3.85e-08	4.15e-11	-1.41351	5.19154	6.60505
205241_at	SCO2	SCO cytochrome oxidase deficient homolog 2 (yeast)	4.27e-08	4.99e-11	-1.0194	7.25404	8.27345
208918_s_at	NADK	NAD kinase	4.55e-08	5.58e-11	-0.77677	8.45434	9.23111
204961_s_at	NA	NA	4.98e-08	6.47e-11	-1.93489	6.95972	8.89461
211135_x_at	LILRB3	leukocyte immunoglobulin-like receptor, subfamily B (with TM and ITIM domains), member 3	5e-08	6.95e-11	-1.41645	6.74675	8.1632
229101_at	IL17RA	interleukin 17 receptor A	5e-08	6.68e-11	-1.11447	7.94559	9.06007
228685_at	IL17RA	interleukin 17 receptor A	5.15e-08	7.64e-11	-1.05501	6.54714	7.60215
231205_at	NA	NA	5.18e-08	7.85e-11	-0.733519	7.12355	7.85707
203467_at	PMM1	phosphomannomutase 1	5.72e-08	9.1e-11	-0.678585	5.52918	6.20776
1565597_at	NA	NA	5.74e-08	9.26e-11	-1.24858	5.24317	6.49175
221561_at	SOAT1	sterol O-acyltransferase 1	5.74e-08	9.34e-11	-0.820759	6.99635	7.81711
1558299_at	NA	NA	5.74e-08	9.56e-11	-1.01641	4.93707	5.95348
1569599_at	SAMSN1	SAM domain, SH3 domain and nuclear localization signals 1	7.3e-08	1.24e-10	-1.4257	5.92661	7.35231
205639_at	AOAH	acyloxyacyl hydrolase (neutrophil)	7.44e-08	1.28e-10	-0.950434	7.19411	8.14455
224791_at	ASAP1	ArfGAP with SH3 domain, ankyrin repeat and PH domain 1	7.44e-08	1.29e-10	-0.778179	8.17031	8.94849
200782_at	ANXA5	annexin A5	7.58e-08	1.34e-10	-1.92172	7.19887	9.12059
216336_x_at	MT1E	metallothionein 1E	7.58e-08	1.34e-10	-0.790076	6.55116	7.34123
206278_at	PTAFR	platelet-activating factor receptor	7.86e-08	1.42e-10	-1.0102	5.36826	6.37847
210225_x_at	LILRB3	leukocyte immunoglobulin-like receptor, subfamily B (with TM and ITIM domains), member 3	7.86e-08	1.44e-10	-1.396	6.82874	8.22474
213093_at	PRKCA	protein kinase C, alpha	8.82e-08	1.73e-10	-1.14878	5.92499	7.07377
222496_s_at	RBM47	RNA binding motif protein 47	1.01e-07	2e-10	-1.49093	6.25997	7.7509
211133_x_at	NA	NA	1.04e-07	2.1e-10	-1.11146	6.91808	8.02954
219358_s_at	ADAP2	ArfGAP with dual PH domains 2	1.1e-07	2.36e-10	-0.813099	6.17582	6.98892
1552701_a_at	CARD16	caspase recruitment domain family, member 16	1.13e-07	2.51e-10	-1.0583	7.36236	8.42066
235019_at	CPM	carboxypeptidase M	1.13e-07	2.46e-10	-0.878349	5.07238	5.95072
207104_x_at	LILRB1	leukocyte immunoglobulin-like receptor, subfamily B (with TM and ITIM domains), member 1	1.19e-07	2.72e-10	-1.58621	5.58198	7.16819
208919_s_at	NADK	NAD kinase	1.19e-07	2.74e-10	-0.705493	8.5296	9.2351
209791_at	PADI2	peptidyl arginine deiminase, type II	1.2e-07	2.8e-10	-1.2529	5.77494	7.02785
210152_at	LILRB4	leukocyte immunoglobulin-like receptor, subfamily B (with TM and ITIM domains), member 4	1.29e-07	3.02e-10	-0.924094	6.08213	7.00622
202391_at	BASP1	brain abundant, membrane attached signal protein 1	1.3e-07	3.09e-10	-1.85379	7.3468	9.20059
218673_s_at	ATG7	autophagy related 7	1.3e-07	3.11e-10	-0.704098	7.25485	7.95895
221541_at	CRISPLD2	cysteine-rich secretory protein LCCL domain containing 2	1.31e-07	3.17e-10	-1.43267	6.13826	7.57093
229040_at	ITGB2-AS1	ITGB2 antisense RNA 1	1.36e-07	3.34e-10	-1.03331	5.91639	6.94969
219788_at	PILRA	paired immunoglobin-like type 2 receptor alpha	1.44e-07	3.63e-10	-1.35585	5.96974	7.3256
206420_at	IGSF6	immunoglobulin superfamily, member 6	1.51e-07	3.89e-10	-1.30346	5.98275	7.28622
219582_at	OGFRL1	opioid growth factor receptor-like 1	1.55e-07	4.05e-10	-0.797395	6.73511	7.5325
207270_x_at	CD300C	CD300c molecule	1.56e-07	4.2e-10	-0.872299	6.58466	7.45696
216012_at	NA	NA	1.59e-07	4.33e-10	-1.17797	5.89978	7.07775
218217_at	SCPEP1	serine carboxypeptidase 1	1.63e-07	4.48e-10	-1.39181	7.70096	9.09277
209696_at	FBP1	fructose-1,6-bisphosphatase 1	1.68e-07	4.69e-10	-1.4269	6.2245	7.6514
221039_s_at	ASAP1	ArfGAP with SH3 domain, ankyrin repeat and PH domain 1	1.68e-07	4.65e-10	-0.628199	6.8805	7.5087
223944_at	NLRP12	NLR family, pyrin domain containing 12	1.71e-07	4.81e-10	-1.11467	6.03276	7.14743
214084_x_at	NA	NA	1.74e-07	4.95e-10	-2.01868	6.80218	8.82086
221059_s_at	NA	NA	1.75e-07	4.99e-10	-1.10601	9.27312	10.3791
222876_s_at	ADAP2	ArfGAP with dual PH domains 2	1.86e-07	5.44e-10	-1.33202	5.20215	6.53417
212659_s_at	IL1RN	interleukin 1 receptor antagonist	1.88e-07	5.63e-10	-1.03972	5.87353	6.91325
212859_x_at	MT1E	metallothionein 1E	1.88e-07	5.61e-10	-0.949786	6.32968	7.27947
212045_at	GLG1	golgi glycoprotein 1	1.89e-07	5.71e-10	-0.667355	5.83755	6.5049
235198_at	OSTM1	osteopetrosis associated transmembrane protein 1	1.96e-07	5.99e-10	-0.738492	6.25353	6.99202
209286_at	CDC42EP3	CDC42 effector protein (Rho GTPase binding) 3	2.16e-07	6.76e-10	-1.0841	7.01174	8.09584
213607_x_at	NADK	NAD kinase	2.2e-07	6.94e-10	-0.758209	6.93281	7.69102
210784_x_at	NA	NA	2.33e-07	7.52e-10	-1.31803	6.90723	8.22526
213733_at	MYO1F	myosin IF	2.33e-07	7.53e-10	-0.742616	9.68772	10.4303
211336_x_at	LILRB1	leukocyte immunoglobulin-like receptor, subfamily B (with TM and ITIM domains), member 1	2.5e-07	8.28e-10	-1.52459	5.98607	7.51066
236439_at	NA	NA	2.76e-07	9.44e-10	-1.21324	6.30014	7.51338
212657_s_at	IL1RN	interleukin 1 receptor antagonist	2.96e-07	1.03e-09	-1.76091	5.79235	7.55326
210660_at	LILRA1	leukocyte immunoglobulin-like receptor, subfamily A (with TM domain), member 1	2.98e-07	1.06e-09	-1.28898	6.30211	7.59108
209288_s_at	CDC42EP3	CDC42 effector protein (Rho GTPase binding) 3	3.07e-07	1.1e-09	-1.13688	7.39142	8.5283
1568957_x_at	SRGAP2C	SLIT-ROBO Rho GTPase activating protein 2C	3.16e-07	1.14e-09	-0.708769	5.76008	6.46885
204858_s_at	TYMP	thymidine phosphorylase	3.2e-07	1.16e-09	-1.45098	6.31644	7.76742
218035_s_at	RBM47	RNA binding motif protein 47	3.31e-07	1.21e-09	-1.40728	6.25648	7.66376
211729_x_at	BLVRA	biliverdin reductase A	3.36e-07	1.25e-09	-0.890957	7.0301	7.92106
229041_s_at	ITGB2-AS1	ITGB2 antisense RNA 1	3.36e-07	1.25e-09	-1.20458	7.26789	8.47247
211661_x_at	PTAFR	platelet-activating factor receptor	3.5e-07	1.3e-09	-1.11892	6.99875	8.11767
205627_at	CDA	cytidine deaminase	3.52e-07	1.33e-09	-1.48042	5.02452	6.50494
208949_s_at	LGALS3	lectin, galactoside-binding, soluble, 3	3.52e-07	1.33e-09	-1.55867	7.69209	9.25076
217497_at	TYMP	thymidine phosphorylase	3.52e-07	1.33e-09	-0.748582	5.59315	6.34173
224583_at	COTL1	coactosin-like 1 (Dictyostelium)	3.73e-07	1.43e-09	-1.19886	8.92662	10.1255
205707_at	IL17RA	interleukin 17 receptor A	3.83e-07	1.49e-09	-0.925044	8.15274	9.07779
213045_at	MAST3	microtubule associated serine/threonine kinase 3	3.83e-07	1.49e-09	-0.854464	6.23202	7.08649
205789_at	CD1D	CD1d molecule	3.86e-07	1.52e-09	-1.71863	5.96444	7.68307
209367_at	STXBP2	syntaxin binding protein 2	3.86e-07	1.54e-09	-0.663688	8.62024	9.28393
211102_s_at	LILRA2	leukocyte immunoglobulin-like receptor, subfamily A (with TM domain), member 2	3.86e-07	1.55e-09	-1.29112	5.61482	6.90594
215392_at	NA	NA	4.31e-07	1.75e-09	-0.858274	7.75734	8.61561
208749_x_at	FLOT1	flotillin 1	4.35e-07	1.77e-09	-0.586396	8.34952	8.93591
223405_at	NPL	N-acetylneuraminate pyruvate lyase (dihydrodipicolinate synthase)	4.41e-07	1.81e-09	-1.18571	6.26749	7.4532
211794_at	FYB	FYN binding protein	5.08e-07	2.17e-09	-1.05668	6.27903	7.33571
1559502_s_at	LRRC25	leucine rich repeat containing 25	5.18e-07	2.25e-09	-1.52829	6.32794	7.85623
218092_s_at	AGFG1	ArfGAP with FG repeats 1	5.18e-07	2.24e-09	-0.606447	8.15245	8.7589
225059_at	AGTRAP	angiotensin II receptor-associated protein	5.18e-07	2.24e-09	-0.900504	7.65694	8.55745
212831_at	MEGF9	multiple EGF-like-domains 9	5.24e-07	2.3e-09	-0.976075	6.31129	7.28737
243099_at	NFAM1	NFAT activating protein with ITAM motif 1	5.27e-07	2.33e-09	-0.875009	6.35981	7.23482
210166_at	TLR5	toll-like receptor 5	5.6e-07	2.51e-09	-0.934855	6.27411	7.20896
210423_s_at	SLC11A1	solute carrier family 11 (proton-coupled divalent metal ion transporters), member 1	5.64e-07	2.56e-09	-1.42414	6.05548	7.47963
235661_at	NA	NA	5.64e-07	2.56e-09	-0.713031	5.58926	6.3023
212242_at	TUBA4A	tubulin, alpha 4a	5.67e-07	2.59e-09	-0.70401	7.7087	8.41271
206934_at	SIRPB1	signal-regulatory protein beta 1	5.68e-07	2.61e-09	-1.05759	5.36217	6.41977
223168_at	RHOU	ras homolog family member U	5.7e-07	2.63e-09	-1.22159	6.07718	7.29876
209473_at	ENTPD1	ectonucleoside triphosphate diphosphohydrolase 1	5.84e-07	2.71e-09	-0.973051	6.35635	7.3294
210943_s_at	LYST	lysosomal trafficking regulator	6.18e-07	2.9e-09	-0.910764	8.01976	8.93053
203767_s_at	STS	steroid sulfatase (microsomal), isozyme S	6.25e-07	2.96e-09	-0.990248	5.83943	6.82968
205099_s_at	CCR1	chemokine (C-C motif) receptor 1	6.53e-07	3.16e-09	-1.26146	6.65246	7.91392
204735_at	PDE4A	phosphodiesterase 4A, cAMP-specific	6.6e-07	3.22e-09	-0.861517	5.35007	6.21158
223217_s_at	NFKBIZ	nuclear factor of kappa light polypeptide gene enhancer in B-cells inhibitor, zeta	6.76e-07	3.32e-09	-1.0342	9.99289	11.0271
205068_s_at	ARHGAP26	Rho GTPase activating protein 26	6.9e-07	3.41e-09	-0.634323	6.18256	6.81688
205922_at	VNN2	vanin 2	7.07e-07	3.54e-09	-1.52682	5.61838	7.1452
219150_s_at	ADAP1	ArfGAP with dual PH domains 1	7.25e-07	3.71e-09	-0.80529	6.23871	7.044
227948_at	FGD4	FYVE, RhoGEF and PH domain containing 4	7.25e-07	3.7e-09	-1.08985	6.18314	7.27299
205863_at	S100A12	S100 calcium binding protein A12	7.32e-07	3.78e-09	-2.00752	6.42891	8.43643
227396_at	PTPRJ	protein tyrosine phosphatase, receptor type, J	7.32e-07	3.77e-09	-1.28697	6.7864	8.07338
225685_at	CDC42EP3	CDC42 effector protein (Rho GTPase binding) 3	7.53e-07	3.92e-09	-1.18819	7.28642	8.47461
241041_at	NA	NA	7.72e-07	4.06e-09	-0.705805	5.08605	5.79185
210190_at	STX11	syntaxin 11	7.84e-07	4.18e-09	-1.38941	5.3993	6.78871
229295_at	IL17RA	interleukin 17 receptor A	7.84e-07	4.19e-09	-1.21005	8.42736	9.63741
203140_at	BCL6	B-cell CLL/lymphoma 6	7.98e-07	4.27e-09	-1.38274	7.90719	9.28993
207857_at	LILRA2	leukocyte immunoglobulin-like receptor, subfamily A (with TM domain), member 2	7.98e-07	4.32e-09	-1.22808	7.45599	8.68407
213926_s_at	AGFG1	ArfGAP with FG repeats 1	8.11e-07	4.41e-09	-0.685249	6.27436	6.95961
202205_at	VASP	vasodilator-stimulated phosphoprotein	8.23e-07	4.57e-09	-0.79229	8.89248	9.68477
206244_at	CR1	complement component (3b/4b) receptor 1 (Knops blood group)	8.23e-07	4.56e-09	-1.19354	5.14954	6.34308
244025_at	NA	NA	8.23e-07	4.58e-09	-0.680477	6.03401	6.71449
218831_s_at	FCGRT	Fc fragment of IgG, receptor, transporter, alpha	9.22e-07	5.33e-09	-1.32633	6.92604	8.25237
218700_s_at	RAB7L1	RAB7, member RAS oncogene family-like 1	9.52e-07	5.56e-09	-0.845363	6.45969	7.30505
208594_x_at	LILRA6	leukocyte immunoglobulin-like receptor, subfamily A (with TM domain), member 6	9.84e-07	5.85e-09	-1.36072	6.62829	7.98901
223169_s_at	RHOU	ras homolog family member U	9.84e-07	5.84e-09	-0.979082	5.2929	6.27198
1552807_a_at	SIGLEC10	sialic acid binding Ig-like lectin 10	1.04e-06	6.28e-09	-0.840951	7.11098	7.95193
203501_at	CPQ	carboxypeptidase Q	1.07e-06	6.53e-09	-0.741964	6.5231	7.26506
234985_at	LDLRAD3	low density lipoprotein receptor class A domain containing 3	1.09e-06	6.76e-09	-1.23359	5.76073	6.99432
209474_s_at	ENTPD1	ectonucleoside triphosphate diphosphohydrolase 1	1.09e-06	6.81e-09	-1.01608	5.50839	6.52447
224327_s_at	DGAT2	diacylglycerol O-acyltransferase 2	1.09e-06	6.83e-09	-0.735484	4.96554	5.70103
208917_x_at	NADK	NAD kinase	1.12e-06	7.04e-09	-0.605605	6.41537	7.02098
200871_s_at	PSAP	prosaposin	1.13e-06	7.13e-09	-0.87668	10.6609	11.5376
208438_s_at	FGR	Gardner-Rasheed feline sarcoma viral (v-fgr) oncogene homolog	1.13e-06	7.15e-09	-1.54279	8.24753	9.79032
212041_at	ATP6V0D1	ATPase, H+ transporting, lysosomal 38kDa, V0 subunit d1	1.16e-06	7.34e-09	-0.585695	9.76839	10.3541
203773_x_at	BLVRA	biliverdin reductase A	1.18e-06	7.56e-09	-1.04626	6.3854	7.43166
211764_s_at	UBE2D1	ubiquitin-conjugating enzyme E2D 1	1.2e-06	7.8e-09	-0.837687	7.83838	8.67606
202053_s_at	ALDH3A2	aldehyde dehydrogenase 3 family, member A2	1.24e-06	8.17e-09	-0.724735	7.43637	8.16111
211100_x_at	LILRA2	leukocyte immunoglobulin-like receptor, subfamily A (with TM domain), member 2	1.27e-06	8.4e-09	-1.00998	7.53215	8.54213
243431_at	NA	NA	1.28e-06	8.46e-09	-0.947666	5.63813	6.5858
228176_at	S1PR3	sphingosine-1-phosphate receptor 3	1.36e-06	9.19e-09	-0.953148	5.29675	6.2499
200866_s_at	PSAP	prosaposin	1.36e-06	9.28e-09	-0.90601	10.1077	11.0137
1554952_s_at	NLRP12	NLR family, pyrin domain containing 12	1.37e-06	9.31e-09	-0.967053	5.47987	6.44692
214590_s_at	UBE2D1	ubiquitin-conjugating enzyme E2D 1	1.42e-06	9.87e-09	-0.973861	6.40916	7.38302
217728_at	S100A6	S100 calcium binding protein A6	1.42e-06	9.86e-09	-1.25025	8.97274	10.223
204619_s_at	VCAN	versican	1.45e-06	1.01e-08	-2.08401	7.14013	9.22413
203271_s_at	UNC119	unc-119 homolog (C. elegans)	1.46e-06	1.03e-08	-0.913053	5.42389	6.33694
218950_at	ARAP3	ArfGAP with RhoGAP domain, ankyrin repeat and PH domain 3	1.46e-06	1.03e-08	-0.881066	5.5211	6.40216
204392_at	CAMK1	calcium/calmodulin-dependent protein kinase I	1.48e-06	1.04e-08	-0.957699	5.40054	6.35824
204759_at	RCBTB2	regulator of chromosome condensation (RCC1) and BTB (POZ) domain containing protein 2	1.48e-06	1.05e-08	-0.909858	6.85712	7.76698
205715_at	BST1	bone marrow stromal cell antigen 1	1.54e-06	1.1e-08	-1.18846	5.87227	7.06073
221578_at	RASSF4	Ras association (RalGDS/AF-6) domain family member 4	1.59e-06	1.14e-08	-1.07111	5.0033	6.07441
226818_at	MPEG1	macrophage expressed 1	1.6e-06	1.16e-08	-2.03031	8.00053	10.0308
235670_at	STX11	syntaxin 11	1.64e-06	1.19e-08	-1.2087	6.96059	8.16929
1568955_at	SRGAP2C	SLIT-ROBO Rho GTPase activating protein 2C	1.66e-06	1.22e-08	-0.946893	6.2946	7.24149
221210_s_at	NPL	N-acetylneuraminate pyruvate lyase (dihydrodipicolinate synthase)	1.68e-06	1.24e-08	-1.09014	5.68053	6.77068
226841_at	MPEG1	macrophage expressed 1	1.69e-06	1.26e-08	-2.00921	7.34883	9.35803
236592_at	NA	NA	1.69e-06	1.26e-08	-1.11805	5.49032	6.60838
235706_at	CPM	carboxypeptidase M	1.74e-06	1.32e-08	-0.760694	5.31573	6.07642
218018_at	PDXK	pyridoxal (pyridoxine, vitamin B6) kinase	1.75e-06	1.32e-08	-0.711938	6.32897	7.04091
215343_at	CCDC88C	coiled-coil domain containing 88C	1.77e-06	1.35e-08	-0.636377	5.22252	5.8589
220998_s_at	UNC93B1	unc-93 homolog B1 (C. elegans)	1.77e-06	1.35e-08	-0.863084	6.17597	7.03906
200788_s_at	PEA15	phosphoprotein enriched in astrocytes 15	1.8e-06	1.4e-08	-0.675913	8.11163	8.78754
223218_s_at	NFKBIZ	nuclear factor of kappa light polypeptide gene enhancer in B-cells inhibitor, zeta	1.88e-06	1.47e-08	-0.83344	10.614	11.4474
229067_at	SRGAP2C	SLIT-ROBO Rho GTPase activating protein 2C	1.88e-06	1.47e-08	-0.941492	8.10719	9.04869
205568_at	AQP9	aquaporin 9	1.89e-06	1.48e-08	-1.63717	5.84208	7.47926
207697_x_at	LILRB2	leukocyte immunoglobulin-like receptor, subfamily B (with TM and ITIM domains), member 2	1.89e-06	1.49e-08	-1.68118	6.27542	7.9566
213988_s_at	SAT1	spermidine/spermine N1-acetyltransferase 1	1.89e-06	1.49e-08	-1.02982	9.13267	10.1625
1569263_at	NA	NA	1.93e-06	1.53e-08	-0.975967	5.65475	6.63072
218376_s_at	MICAL1	microtubule associated monoxygenase, calponin and LIM domain containing 1	2.06e-06	1.66e-08	-0.87311	8.0752	8.94831
201531_at	ZFP36	zinc finger protein 36, C3H type, homolog (mouse)	2.16e-06	1.76e-08	-1.15073	9.82077	10.9715
203066_at	CHST15	carbohydrate (N-acetylgalactosamine 4-sulfate 6-O) sulfotransferase 15	2.17e-06	1.77e-08	-1.56079	5.93846	7.49925
215990_s_at	BCL6	B-cell CLL/lymphoma 6	2.17e-06	1.8e-08	-1.2504	5.76265	7.01305
242445_at	FGD4	FYVE, RhoGEF and PH domain containing 4	2.17e-06	1.79e-08	-0.735344	5.40542	6.14077
211571_s_at	VCAN	versican	2.18e-06	1.82e-08	-2.27906	7.48879	9.76785
213716_s_at	SECTM1	secreted and transmembrane 1	2.18e-06	1.81e-08	-1.3044	6.15821	7.4626
202426_s_at	RXRA	retinoid X receptor, alpha	2.21e-06	1.84e-08	-0.755956	6.44412	7.20008
230559_x_at	FGD4	FYVE, RhoGEF and PH domain containing 4	2.22e-06	1.86e-08	-0.769465	5.05369	5.82316
244415_at	NA	NA	2.22e-06	1.86e-08	-0.708477	4.99949	5.70797
203922_s_at	CYBB	cytochrome b-245, beta polypeptide	2.23e-06	1.88e-08	-1.47223	6.85525	8.32748
204834_at	FGL2	fibrinogen-like 2	2.26e-06	1.93e-08	-1.70424	7.4998	9.20404
225282_at	SMAP2	small ArfGAP2	2.26e-06	1.92e-08	-0.592836	9.18218	9.77501
201393_s_at	IGF2R	insulin-like growth factor 2 receptor	2.27e-06	1.95e-08	-1.40916	6.5951	8.00426
209287_s_at	CDC42EP3	CDC42 effector protein (Rho GTPase binding) 3	2.27e-06	1.94e-08	-0.817815	6.29059	7.10841
227266_s_at	FYB	FYN binding protein	2.28e-06	1.98e-08	-0.729591	8.61077	9.34036
225899_x_at	FLJ45445	uncharacterized LOC399844	2.43e-06	2.14e-08	-0.673808	9.05162	9.72543
202943_s_at	NAGA	N-acetylgalactosaminidase, alpha-	2.43e-06	2.15e-08	-0.770457	7.70083	8.47129
205119_s_at	FPR1	formyl peptide receptor 1	2.46e-06	2.18e-08	-1.93801	6.93669	8.8747
212737_at	GM2A	GM2 ganglioside activator	2.46e-06	2.19e-08	-0.596576	8.36258	8.95916
203300_x_at	AP1S2	adaptor-related protein complex 1, sigma 2 subunit	2.46e-06	2.2e-08	-0.765991	9.12805	9.89404
202382_s_at	GNPDA1	glucosamine-6-phosphate deaminase 1	2.51e-06	2.25e-08	-0.921814	6.4287	7.35052
224025_s_at	ATG7	autophagy related 7	2.54e-06	2.29e-08	-0.727433	6.50897	7.23641
205944_s_at	CLTCL1	clathrin, heavy chain-like 1	2.56e-06	2.35e-08	-0.846896	5.34697	6.19387
212830_at	MEGF9	multiple EGF-like-domains 9	2.56e-06	2.35e-08	-1.1757	7.66605	8.84175
203561_at	FCGR2A	Fc fragment of IgG, low affinity IIa, receptor (CD32)	2.57e-06	2.36e-08	-1.38784	6.76398	8.15182
207872_s_at	LILRA1	leukocyte immunoglobulin-like receptor, subfamily A (with TM domain), member 1	2.68e-06	2.51e-08	-0.822111	5.91248	6.73459
211776_s_at	EPB41L3	erythrocyte membrane protein band 4.1-like 3	2.68e-06	2.52e-08	-1.17262	5.23555	6.40817
204232_at	FCER1G	Fc fragment of IgE, high affinity I, receptor for; gamma polypeptide	2.72e-06	2.56e-08	-1.25847	9.35067	10.6091
203052_at	C2	complement component 2	2.74e-06	2.6e-08	-1.02672	5.72814	6.75486
210772_at	FPR2	formyl peptide receptor 2	2.75e-06	2.63e-08	-1.00866	5.25986	6.26853
220266_s_at	KLF4	Kruppel-like factor 4 (gut)	2.75e-06	2.63e-08	-1.33388	7.12867	8.46255
201392_s_at	IGF2R	insulin-like growth factor 2 receptor	2.77e-06	2.66e-08	-1.06286	6.24895	7.31181
1560034_a_at	NA	NA	2.78e-06	2.69e-08	-1.36295	6.24236	7.60531
200629_at	WARS	tryptophanyl-tRNA synthetase	2.85e-06	2.78e-08	-0.80086	8.35969	9.16055
227184_at	PTAFR	platelet-activating factor receptor	2.85e-06	2.79e-08	-1.1386	8.19975	9.33835
218454_at	PLBD1	phospholipase B domain containing 1	2.85e-06	2.79e-08	-1.91612	6.73334	8.64945
203760_s_at	SLA	Src-like-adaptor	2.86e-06	2.82e-08	-0.864452	8.08501	8.94946
218611_at	IER5	immediate early response 5	2.94e-06	2.92e-08	-0.78819	8.78804	9.57623
213002_at	MARCKS	myristoylated alanine-rich protein kinase C substrate	2.94e-06	2.94e-08	-0.939869	6.07289	7.01276
202826_at	SPINT1	serine peptidase inhibitor, Kunitz type 1	2.96e-06	2.97e-08	-0.780174	6.03769	6.81787
235518_at	SLC8A1	solute carrier family 8 (sodium/calcium exchanger), member 1	3.21e-06	3.28e-08	-1.14599	5.42976	6.57574
1557197_a_at	LGALS3	lectin, galactoside-binding, soluble, 3	3.24e-06	3.32e-08	-0.640401	4.95837	5.59878
202087_s_at	CTSL1	cathepsin L1	3.24e-06	3.33e-08	-1.01508	6.61147	7.62655
204614_at	SERPINB2	serpin peptidase inhibitor, clade B (ovalbumin), member 2	3.29e-06	3.4e-08	-1.80292	5.95751	7.76044
203535_at	S100A9	S100 calcium binding protein A9	3.3e-06	3.42e-08	-2.28377	7.93371	10.2175
221978_at	HLA-F	major histocompatibility complex, class I, F	3.3e-06	3.41e-08	-0.730873	5.93845	6.66933
219593_at	SLC15A3	solute carrier family 15, member 3	3.39e-06	3.53e-08	-1.50899	5.68021	7.18921
228555_at	CAMK2D	calcium/calmodulin-dependent protein kinase II delta	3.39e-06	3.54e-08	-0.770485	5.21959	5.99008
216041_x_at	GRN	granulin	3.42e-06	3.59e-08	-1.12381	9.51698	10.6408
35626_at	SGSH	N-sulfoglucosamine sulfohydrolase	3.46e-06	3.64e-08	-0.98598	6.20371	7.18969
209514_s_at	RAB27A	RAB27A, member RAS oncogene family	3.48e-06	3.67e-08	-0.719091	8.33065	9.04975
218865_at	1-Mar	mitochondrial amidoxime reducing component 1	3.53e-06	3.76e-08	-1.16104	5.39334	6.55439
208284_x_at	GGT1	gamma-glutamyltransferase 1	3.56e-06	3.8e-08	-0.782969	6.4638	7.24677
226140_s_at	OTUD1	OTU domain containing 1	3.56e-06	3.83e-08	-1.02264	7.93604	8.95868
205237_at	FCN1	ficolin (collagen/fibrinogen domain containing) 1	3.64e-06	3.94e-08	-1.921	7.89267	9.81366
216243_s_at	IL1RN	interleukin 1 receptor antagonist	3.65e-06	3.96e-08	-1.14663	5.64049	6.78713
203146_s_at	GABBR1	gamma-aminobutyric acid (GABA) B receptor, 1	3.78e-06	4.12e-08	-1.06545	5.64623	6.71168
204620_s_at	VCAN	versican	3.82e-06	4.18e-08	-1.96901	8.56168	10.5307
1552703_s_at	NA	NA	3.87e-06	4.25e-08	-0.816861	8.41762	9.23448
218918_at	MAN1C1	mannosidase, alpha, class 1C, member 1	3.94e-06	4.33e-08	-0.852107	4.98307	5.83517
200678_x_at	GRN	granulin	3.97e-06	4.4e-08	-1.06241	9.79397	10.8564
202295_s_at	CTSH	cathepsin H	4.05e-06	4.5e-08	-1.54104	7.46846	9.0095
215646_s_at	VCAN	versican	4.13e-06	4.62e-08	-2.3216	7.72593	10.0475
205098_at	CCR1	chemokine (C-C motif) receptor 1	4.21e-06	4.76e-08	-1.36128	6.68904	8.05032
203518_at	LYST	lysosomal trafficking regulator	4.24e-06	4.83e-08	-1.01224	8.17114	9.18338
230645_at	FRMD3	FERM domain containing 3	4.24e-06	4.83e-08	-0.835252	5.21744	6.05269
49306_at	RASSF4	Ras association (RalGDS/AF-6) domain family member 4	4.24e-06	4.84e-08	-1.02532	5.90184	6.92716
212419_at	ZCCHC24	zinc finger, CCHC domain containing 24	4.24e-06	4.86e-08	-0.664637	5.54837	6.213
230264_s_at	AP1S2	adaptor-related protein complex 1, sigma 2 subunit	4.28e-06	4.93e-08	-0.747952	9.35781	10.1058
204081_at	NRGN	neurogranin (protein kinase C substrate, RC3)	4.37e-06	5.05e-08	-1.34375	6.96161	8.30536
228499_at	PFKFB4	6-phosphofructo-2-kinase/fructose-2,6-biphosphatase 4	4.55e-06	5.3e-08	-0.798485	5.82088	6.61937
225019_at	CAMK2D	calcium/calmodulin-dependent protein kinase II delta	4.9e-06	5.74e-08	-0.891838	5.39122	6.28306
211795_s_at	FYB	FYN binding protein	4.91e-06	5.75e-08	-0.712875	8.50619	9.21906
203907_s_at	IQSEC1	IQ motif and Sec7 domain 1	5.02e-06	5.9e-08	-0.794835	6.73926	7.5341
211429_s_at	SERPINA1	serpin peptidase inhibitor, clade A (alpha-1 antiproteinase, antitrypsin), member 1	5.07e-06	6e-08	-1.6443	8.60378	10.2481
222934_s_at	CLEC4E	C-type lectin domain family 4, member E	5.09e-06	6.03e-08	-1.18505	5.07055	6.2556
228343_at	POU2F2	POU class 2 homeobox 2	5.1e-06	6.05e-08	-0.838325	6.08012	6.91844
229893_at	FRMD3	FERM domain containing 3	5.1e-06	6.06e-08	-0.974559	5.20312	6.17768
217552_x_at	CR1	complement component (3b/4b) receptor 1 (Knops blood group)	5.21e-06	6.2e-08	-1.28381	5.73242	7.01623
200998_s_at	CKAP4	cytoskeleton-associated protein 4	5.34e-06	6.43e-08	-0.856558	7.24123	8.09779
241752_at	SLC8A1	solute carrier family 8 (sodium/calcium exchanger), member 1	5.47e-06	6.7e-08	-0.730091	5.40054	6.13063
237563_s_at	NA	NA	5.56e-06	6.86e-08	-0.656127	5.69064	6.34677
227649_s_at	SRGAP2	SLIT-ROBO Rho GTPase activating protein 2	5.65e-06	6.98e-08	-0.616582	6.36474	6.98133
243296_at	NAMPT	nicotinamide phosphoribosyltransferase	5.66e-06	6.99e-08	-1.22207	9.62019	10.8423
201642_at	IFNGR2	interferon gamma receptor 2 (interferon gamma transducer 1)	5.8e-06	7.18e-08	-0.771871	9.09509	9.86696
1554676_at	SRGN	serglycin	5.8e-06	7.19e-08	-0.955163	8.60018	9.55534
202878_s_at	CD93	CD93 molecule	5.8e-06	7.27e-08	-1.40738	7.76506	9.17244
221656_s_at	ARHGEF10L	Rho guanine nucleotide exchange factor (GEF) 10-like	5.8e-06	7.28e-08	-0.772829	5.7643	6.53713
222150_s_at	PION	pigeon homolog (Drosophila)	5.8e-06	7.24e-08	-0.941714	7.16058	8.10229
228486_at	SLC44A1	solute carrier family 44, member 1	5.8e-06	7.23e-08	-1.16948	5.89912	7.06861
50221_at	TFEB	transcription factor EB	5.8e-06	7.22e-08	-1.00414	6.35176	7.3559
203923_s_at	CYBB	cytochrome b-245, beta polypeptide	5.82e-06	7.33e-08	-1.46463	7.88324	9.34786
209615_s_at	PAK1	p21 protein (Cdc42/Rac)-activated kinase 1	5.83e-06	7.35e-08	-0.837532	5.6523	6.48983
229584_at	LRRK2	leucine-rich repeat kinase 2	5.94e-06	7.52e-08	-1.13268	5.59343	6.72612
210773_s_at	FPR2	formyl peptide receptor 2	5.99e-06	7.61e-08	-1.02411	5.20387	6.22797
235568_at	C19orf59	chromosome 19 open reading frame 59	6.05e-06	7.71e-08	-1.12447	6.35293	7.4774
202180_s_at	MVP	major vault protein	6.11e-06	7.81e-08	-0.847789	7.21957	8.06736
225116_at	HIPK2	homeodomain interacting protein kinase 2	6.17e-06	7.92e-08	-0.638502	8.39881	9.03731
220005_at	P2RY13	purinergic receptor P2Y, G-protein coupled, 13	6.26e-06	8.07e-08	-1.26302	5.88778	7.1508
228585_at	ENTPD1	ectonucleoside triphosphate diphosphohydrolase 1	6.43e-06	8.33e-08	-0.94727	5.16688	6.11415
228234_at	NA	NA	6.57e-06	8.57e-08	-0.832908	6.17841	7.01132
212334_at	GNS	glucosamine (N-acetyl)-6-sulfatase	6.59e-06	8.62e-08	-0.784931	8.84111	9.62604
202054_s_at	ALDH3A2	aldehyde dehydrogenase 3 family, member A2	6.6e-06	8.65e-08	-0.681525	6.15844	6.83997
1553134_s_at	C9orf72	chromosome 9 open reading frame 72	6.72e-06	8.84e-08	-0.614782	5.00443	5.61921
206513_at	AIM2	absent in melanoma 2	7e-06	9.23e-08	-0.834058	5.52077	6.35483
212196_at	IL6ST	interleukin 6 signal transducer (gp130, oncostatin M receptor)	7.17e-06	9.57e-08	-0.908122	6.24783	7.15595
218728_s_at	CNIH4	cornichon homolog 4 (Drosophila)	7.3e-06	9.81e-08	-0.672609	6.5386	7.21121
220987_s_at	NA	NA	7.43e-06	1e-07	-0.65767	6.17466	6.83233
201473_at	JUNB	jun B proto-oncogene	7.47e-06	1.01e-07	-0.907628	9.45346	10.3611
225844_at	POLE4	polymerase (DNA-directed), epsilon 4, accessory subunit	7.67e-06	1.04e-07	-0.585267	6.4174	7.00267
204393_s_at	ACPP	acid phosphatase, prostate	7.71e-06	1.05e-07	-0.900141	5.54014	6.44029
203645_s_at	CD163	CD163 molecule	7.79e-06	1.06e-07	-1.64545	5.84495	7.4904
1555736_a_at	AGTRAP	angiotensin II receptor-associated protein	7.85e-06	1.07e-07	-0.938404	7.99613	8.93454
217897_at	FXYD6	FXYD domain containing ion transport regulator 6	7.85e-06	1.07e-07	-1.00275	5.40868	6.41143
235593_at	ZEB2	zinc finger E-box binding homeobox 2	7.85e-06	1.07e-07	-0.751731	8.31022	9.06195
226810_at	OGFRL1	opioid growth factor receptor-like 1	7.85e-06	1.07e-07	-0.846672	8.37968	9.22635
211101_x_at	LILRA2	leukocyte immunoglobulin-like receptor, subfamily A (with TM domain), member 2	8e-06	1.1e-07	-1.12391	7.2731	8.39701
203761_at	SLA	Src-like-adaptor	8.02e-06	1.1e-07	-0.670048	8.08854	8.75859
206130_s_at	ASGR2	asialoglycoprotein receptor 2	8.1e-06	1.11e-07	-1.20518	5.4036	6.60878
225798_at	JAZF1	JAZF zinc finger 1	8.22e-06	1.13e-07	-1.1438	6.58428	7.72808
210992_x_at	FCGR2C	Fc fragment of IgG, low affinity IIc, receptor for (CD32) (gene/pseudogene)	8.22e-06	1.13e-07	-1.41854	5.56848	6.98702
204863_s_at	IL6ST	interleukin 6 signal transducer (gp130, oncostatin M receptor)	8.24e-06	1.14e-07	-0.786746	5.73065	6.5174
206584_at	LY96	lymphocyte antigen 96	8.24e-06	1.14e-07	-0.843448	5.31766	6.16111
221205_at	NA	NA	8.26e-06	1.14e-07	-0.808573	5.34062	6.14919
240569_at	NA	NA	8.5e-06	1.18e-07	-0.683278	5.14584	5.82912
201502_s_at	NFKBIA	nuclear factor of kappa light polypeptide gene enhancer in B-cells inhibitor, alpha	8.61e-06	1.2e-07	-0.788381	10.7611	11.5495
210873_x_at	APOBEC3A	apolipoprotein B mRNA editing enzyme, catalytic polypeptide-like 3A	8.69e-06	1.21e-07	-1.49222	6.46551	7.95773
202644_s_at	TNFAIP3	tumor necrosis factor, alpha-induced protein 3	8.73e-06	1.23e-07	-1.01257	9.52022	10.5328
207167_at	CD101	CD101 molecule	8.78e-06	1.24e-07	-0.777444	5.4613	6.23875
234050_at	TAGAP	T-cell activation RhoGTPase activating protein	8.89e-06	1.26e-07	-0.926935	6.06947	6.9964
211395_x_at	FCGR2C	Fc fragment of IgG, low affinity IIc, receptor for (CD32) (gene/pseudogene)	8.9e-06	1.26e-07	-1.15545	6.8693	8.02476
235798_at	TMEM170B	transmembrane protein 170B	8.95e-06	1.27e-07	-0.961796	7.19398	8.15577
205681_at	BCL2A1	BCL2-related protein A1	9.15e-06	1.3e-07	-1.48342	6.83582	8.31924
212195_at	IL6ST	interleukin 6 signal transducer (gp130, oncostatin M receptor)	9.18e-06	1.31e-07	-0.888321	7.50889	8.39721
244313_at	CR1	complement component (3b/4b) receptor 1 (Knops blood group)	9.19e-06	1.31e-07	-1.33681	6.16616	7.50297
202643_s_at	TNFAIP3	tumor necrosis factor, alpha-induced protein 3	9.41e-06	1.35e-07	-1.15785	8.79962	9.95746
207674_at	FCAR	Fc fragment of IgA, receptor for	9.46e-06	1.36e-07	-1.30897	5.69697	7.00594
223663_at	CCDC88B	coiled-coil domain containing 88B	9.51e-06	1.37e-07	-0.707619	6.9582	7.66582
1554899_s_at	FCER1G	Fc fragment of IgE, high affinity I, receptor for; gamma polypeptide	9.55e-06	1.38e-07	-1.43925	8.56561	10.0049
230333_at	NA	NA	9.55e-06	1.38e-07	-1.03374	9.62348	10.6572
202833_s_at	SERPINA1	serpin peptidase inhibitor, clade A (alpha-1 antiproteinase, antitrypsin), member 1	9.7e-06	1.41e-07	-2.05814	7.89052	9.94866
211816_x_at	FCAR	Fc fragment of IgA, receptor for	9.85e-06	1.44e-07	-1.07126	5.49222	6.56348
1561654_at	NA	NA	9.87e-06	1.45e-07	-0.687013	4.88192	5.56893
243934_at	NA	NA	9.87e-06	1.45e-07	-0.701796	5.5991	6.30089
229560_at	TLR8	toll-like receptor 8	1e-05	1.47e-07	-1.54948	6.81588	8.36537
221731_x_at	VCAN	versican	1.01e-05	1.48e-07	-2.03894	8.56689	10.6058
202895_s_at	SIRPA	signal-regulatory protein alpha	1.01e-05	1.49e-07	-0.770587	5.68342	6.454
207131_x_at	GGT1	gamma-glutamyltransferase 1	1.02e-05	1.51e-07	-0.747285	6.51711	7.2644
203045_at	NINJ1	ninjurin 1	1.03e-05	1.53e-07	-1.18259	6.64761	7.8302
203547_at	CD4	CD4 molecule	1.05e-05	1.56e-07	-1.24827	7.23086	8.47913
209970_x_at	CASP1	caspase 1, apoptosis-related cysteine peptidase	1.06e-05	1.58e-07	-0.740885	9.14706	9.88794
223993_s_at	CNIH4	cornichon homolog 4 (Drosophila)	1.06e-05	1.57e-07	-0.701451	7.68647	8.38792
201743_at	CD14	CD14 molecule	1.06e-05	1.59e-07	-2.16122	6.65929	8.82051
221875_x_at	HLA-F	major histocompatibility complex, class I, F	1.07e-05	1.61e-07	-0.618938	10.281	10.8999
228745_at	SGTB	small glutamine-rich tetratricopeptide repeat (TPR)-containing, beta	1.07e-05	1.62e-07	-0.739282	6.19985	6.93913
226436_at	RASSF4	Ras association (RalGDS/AF-6) domain family member 4	1.07e-05	1.62e-07	-1.281	7.00507	8.28606
212188_at	KCTD12	potassium channel tetramerisation domain containing 12	1.07e-05	1.63e-07	-1.64939	7.46993	9.11931
222670_s_at	MAFB	v-maf musculoaponeurotic fibrosarcoma oncogene homolog B (avian)	1.07e-05	1.63e-07	-1.64172	7.46847	9.11018
243969_at	SLC24A4	solute carrier family 24 (sodium/potassium/calcium exchanger), member 4	1.08e-05	1.66e-07	-0.774039	5.07651	5.85055
1560706_at	NA	NA	1.11e-05	1.72e-07	-0.649644	5.60013	6.24978
215049_x_at	CD163	CD163 molecule	1.11e-05	1.72e-07	-1.61278	5.69436	7.30715
219279_at	DOCK10	dedicator of cytokinesis 10	1.15e-05	1.78e-07	-1.14258	6.74239	7.88497
207691_x_at	ENTPD1	ectonucleoside triphosphate diphosphohydrolase 1	1.15e-05	1.8e-07	-0.804818	6.17931	6.98412
200999_s_at	CKAP4	cytoskeleton-associated protein 4	1.16e-05	1.81e-07	-1.19295	6.6366	7.82955
1553906_s_at	FGD2	FYVE, RhoGEF and PH domain containing 2	1.18e-05	1.84e-07	-1.04568	7.95898	9.00466
212681_at	EPB41L3	erythrocyte membrane protein band 4.1-like 3	1.19e-05	1.87e-07	-1.39811	4.94613	6.34424
205771_s_at	AKAP7	A kinase (PRKA) anchor protein 7	1.2e-05	1.89e-07	-0.649405	6.69353	7.34294
223280_x_at	MS4A6A	membrane-spanning 4-domains, subfamily A, member 6A	1.2e-05	1.89e-07	-1.51725	7.76216	9.27941
206710_s_at	EPB41L3	erythrocyte membrane protein band 4.1-like 3	1.22e-05	1.94e-07	-1.41785	5.07678	6.49464
203768_s_at	STS	steroid sulfatase (microsomal), isozyme S	1.23e-05	1.97e-07	-0.664973	5.75099	6.41596
226722_at	FAM20C	family with sequence similarity 20, member C	1.23e-05	1.98e-07	-0.932517	5.22173	6.15424
202671_s_at	PDXK	pyridoxal (pyridoxine, vitamin B6) kinase	1.28e-05	2.09e-07	-0.825704	6.41034	7.23605
204588_s_at	SLC7A7	solute carrier family 7 (amino acid transporter light chain, y+L system), member 7	1.28e-05	2.09e-07	-1.40421	7.08468	8.48889
220532_s_at	TMEM176B	transmembrane protein 176B	1.29e-05	2.1e-07	-1.56019	6.28758	7.84777
212335_at	GNS	glucosamine (N-acetyl)-6-sulfatase	1.3e-05	2.14e-07	-0.781582	8.62314	9.40472
1559263_s_at	NA	NA	1.32e-05	2.18e-07	-0.596032	6.17314	6.76918
211368_s_at	CASP1	caspase 1, apoptosis-related cysteine peptidase	1.32e-05	2.18e-07	-0.780366	8.57424	9.35461
240652_at	NA	NA	1.32e-05	2.18e-07	-0.74585	6.84711	7.59296
211000_s_at	IL6ST	interleukin 6 signal transducer (gp130, oncostatin M receptor)	1.33e-05	2.21e-07	-0.609154	5.52774	6.1369
219607_s_at	MS4A4A	membrane-spanning 4-domains, subfamily A, member 4A	1.34e-05	2.22e-07	-1.17602	5.62108	6.7971
238063_at	TMEM154	transmembrane protein 154	1.35e-05	2.25e-07	-0.717517	6.59988	7.3174
1560058_at	LOC399900	uncharacterized LOC399900	1.37e-05	2.29e-07	-0.915108	5.73087	6.64597
227129_x_at	FLJ45340	uncharacterized LOC402483	1.37e-05	2.3e-07	-0.623434	8.65095	9.27439
1554175_at	CD300LB	CD300 molecule-like family member b	1.42e-05	2.4e-07	-0.727764	6.16724	6.895
214370_at	S100A8	S100 calcium binding protein A8	1.42e-05	2.41e-07	-1.07275	5.33384	6.40658
205786_s_at	ITGAM	integrin, alpha M (complement component 3 receptor 3 subunit)	1.43e-05	2.42e-07	-1.10191	8.41889	9.5208
210724_at	EMR3	egf-like module containing, mucin-like, hormone receptor-like 3	1.43e-05	2.43e-07	-0.727552	5.21901	5.94656
214511_x_at	FCGR1B	Fc fragment of IgG, high affinity Ib, receptor (CD64)	1.43e-05	2.44e-07	-1.22705	7.03214	8.25918
227265_at	FGL2	fibrinogen-like 2	1.45e-05	2.46e-07	-1.6516	8.25131	9.9029
200838_at	CTSB	cathepsin B	1.45e-05	2.48e-07	-0.955267	9.3	10.2553
211742_s_at	EVI2B	ecotropic viral integration site 2B	1.46e-05	2.5e-07	-0.647843	10.1114	10.7592
223994_s_at	SLC12A9	solute carrier family 12 (potassium/chloride transporters), member 9	1.49e-05	2.58e-07	-0.596498	5.33209	5.92858
35820_at	GM2A	GM2 ganglioside activator	1.49e-05	2.59e-07	-0.689783	7.5143	8.20408
211284_s_at	GRN	granulin	1.5e-05	2.63e-07	-1.22268	8.82167	10.0443
207008_at	CXCR2	chemokine (C-X-C motif) receptor 2	1.54e-05	2.73e-07	-0.804019	5.45884	6.26286
219666_at	MS4A6A	membrane-spanning 4-domains, subfamily A, member 6A	1.54e-05	2.73e-07	-1.49406	7.40694	8.901
230380_at	THAP2	THAP domain containing, apoptosis associated protein 2	1.54e-05	2.72e-07	-0.763904	5.32325	6.08715
210840_s_at	IQGAP1	IQ motif containing GTPase activating protein 1	1.57e-05	2.79e-07	-0.700366	8.92203	9.6224
209555_s_at	CD36	CD36 molecule (thrombospondin receptor)	1.58e-05	2.81e-07	-1.40552	8.2636	9.66912
220088_at	C5AR1	complement component 5a receptor 1	1.59e-05	2.85e-07	-1.74888	6.95155	8.70043
217165_x_at	MT1F	metallothionein 1F	1.62e-05	2.9e-07	-0.930442	6.14662	7.07706
221866_at	TFEB	transcription factor EB	1.63e-05	2.93e-07	-0.687342	6.05173	6.73908
244387_at	NA	NA	1.67e-05	3.04e-07	-0.820683	5.44592	6.26661
206765_at	KCNJ2	potassium inwardly-rectifying channel, subfamily J, member 2	1.7e-05	3.11e-07	-1.00139	5.3684	6.36979
216950_s_at	NA	NA	1.72e-05	3.17e-07	-1.01746	7.08895	8.10642
210592_s_at	SAT1	spermidine/spermine N1-acetyltransferase 1	1.76e-05	3.25e-07	-0.667527	10.381	11.0485
215435_at	NA	NA	1.78e-05	3.3e-07	-0.798334	5.48307	6.28141
239249_at	NA	NA	1.78e-05	3.29e-07	-0.721488	4.77651	5.498
209949_at	NCF2	neutrophil cytosolic factor 2	1.79e-05	3.34e-07	-1.74289	7.72059	9.46348
205118_at	FPR1	formyl peptide receptor 1	1.82e-05	3.4e-07	-1.05092	5.04421	6.09513
210951_x_at	RAB27A	RAB27A, member RAS oncogene family	1.86e-05	3.49e-07	-0.672889	8.73016	9.40305
211305_x_at	FCAR	Fc fragment of IgA, receptor for	1.89e-05	3.55e-07	-0.611525	5.51565	6.12718
204112_s_at	HNMT	histamine N-methyltransferase	1.92e-05	3.65e-07	-1.3613	5.81396	7.17526
200628_s_at	WARS	tryptophanyl-tRNA synthetase	1.95e-05	3.72e-07	-0.707575	7.79185	8.49943
213142_x_at	PION	pigeon homolog (Drosophila)	1.96e-05	3.73e-07	-0.898647	7.32872	8.22736
211178_s_at	PSTPIP1	proline-serine-threonine phosphatase interacting protein 1	1.96e-05	3.75e-07	-0.711407	6.66884	7.38024
204396_s_at	GRK5	G protein-coupled receptor kinase 5	2.02e-05	3.88e-07	-0.708243	5.44136	6.14961
226879_at	HVCN1	hydrogen voltage-gated channel 1	2.04e-05	3.93e-07	-1.04713	7.1647	8.21183
225060_at	LRP11	low density lipoprotein receptor-related protein 11	2.1e-05	4.06e-07	-0.676087	5.35429	6.03037
201818_at	LPCAT1	lysophosphatidylcholine acyltransferase 1	2.1e-05	4.08e-07	-0.870512	6.63734	7.50786
212993_at	NACC2	NACC family member 2, BEN and BTB (POZ) domain containing	2.11e-05	4.11e-07	-1.05693	6.05633	7.11326
1557688_at	NA	NA	2.12e-05	4.15e-07	-0.601207	5.32902	5.93023
208488_s_at	CR1	complement component (3b/4b) receptor 1 (Knops blood group)	2.13e-05	4.18e-07	-0.872836	6.20638	7.07922
200660_at	S100A11	S100 calcium binding protein A11	2.14e-05	4.19e-07	-1.26183	8.49865	9.76048
215223_s_at	SOD2	superoxide dismutase 2, mitochondrial	2.14e-05	4.21e-07	-1.14857	7.62318	8.77175
211367_s_at	CASP1	caspase 1, apoptosis-related cysteine peptidase	2.17e-05	4.3e-07	-0.812224	7.81118	8.6234
1556202_at	SRGAP2	SLIT-ROBO Rho GTPase activating protein 2	2.18e-05	4.32e-07	-0.67839	5.2583	5.93669
208454_s_at	CPQ	carboxypeptidase Q	2.19e-05	4.35e-07	-0.603823	6.62353	7.22735
203771_s_at	BLVRA	biliverdin reductase A	2.2e-05	4.38e-07	-0.71737	4.74085	5.45822
208540_x_at	S100A11	S100 calcium binding protein A11	2.25e-05	4.51e-07	-0.99507	8.46318	9.45825
64899_at	LPPR2	lipid phosphate phosphatase-related protein type 2	2.28e-05	4.6e-07	-0.608527	6.40472	7.01325
221002_s_at	TSPAN14	tetraspanin 14	2.3e-05	4.64e-07	-0.619945	7.18536	7.8053
226026_at	DIRC2	disrupted in renal carcinoma 2	2.32e-05	4.69e-07	-0.586791	6.02655	6.61334
202877_s_at	CD93	CD93 molecule	2.4e-05	4.89e-07	-1.13934	6.59596	7.7353
217911_s_at	BAG3	BCL2-associated athanogene 3	2.41e-05	4.91e-07	-0.766604	5.51654	6.28315
219872_at	FAM198B	family with sequence similarity 198, member B	2.45e-05	5.04e-07	-1.09463	5.42592	6.52055
203299_s_at	AP1S2	adaptor-related protein complex 1, sigma 2 subunit	2.45e-05	5.05e-07	-0.603619	7.1609	7.76452
214054_at	DOK2	docking protein 2, 56kDa	2.45e-05	5.05e-07	-0.935066	7.04572	7.98078
204745_x_at	MT1G	metallothionein 1G	2.47e-05	5.12e-07	-0.606638	6.99097	7.59761
213624_at	SMPDL3A	sphingomyelin phosphodiesterase, acid-like 3A	2.5e-05	5.21e-07	-1.08561	5.21746	6.30307
229937_x_at	LILRB1	leukocyte immunoglobulin-like receptor, subfamily B (with TM and ITIM domains), member 1	2.52e-05	5.26e-07	-1.23286	6.26814	7.501
228532_at	C1orf162	chromosome 1 open reading frame 162	2.55e-05	5.34e-07	-0.976641	8.64219	9.61883
212501_at	CEBPB	CCAAT/enhancer binding protein (C/EBP), beta	2.55e-05	5.35e-07	-0.892477	10.1354	11.0279
207467_x_at	CAST	calpastatin	2.57e-05	5.42e-07	-0.825862	8.56228	9.38815
1563088_a_at	LOC284837	uncharacterized LOC284837	2.58e-05	5.45e-07	-0.971557	5.52749	6.49904
231035_s_at	OTUD1	OTU domain containing 1	2.59e-05	5.48e-07	-0.9318	5.65575	6.58755
212185_x_at	MT2A	metallothionein 2A	2.62e-05	5.57e-07	-0.621509	8.69201	9.31352
210146_x_at	LILRB2	leukocyte immunoglobulin-like receptor, subfamily B (with TM and ITIM domains), member 2	2.64e-05	5.64e-07	-1.41273	6.66145	8.07418
225239_at	NA	NA	2.69e-05	5.77e-07	-0.812191	9.47318	10.2854
203186_s_at	S100A4	S100 calcium binding protein A4	2.7e-05	5.8e-07	-0.898555	10.0202	10.9188
212192_at	KCTD12	potassium channel tetramerisation domain containing 12	2.71e-05	5.81e-07	-1.66232	7.58715	9.24947
209717_at	EVI5	ecotropic viral integration site 5	2.75e-05	5.92e-07	-0.640252	6.13949	6.77974
218559_s_at	MAFB	v-maf musculoaponeurotic fibrosarcoma oncogene homolog B (avian)	2.76e-05	5.96e-07	-1.87213	6.95937	8.8315
225097_at	HIPK2	homeodomain interacting protein kinase 2	2.81e-05	6.07e-07	-0.658042	6.95782	7.61586
204254_s_at	VDR	vitamin D (1,25- dihydroxyvitamin D3) receptor	2.84e-05	6.18e-07	-0.818911	5.47467	6.29358
226074_at	PPM1M	protein phosphatase, Mg2+/Mn2+ dependent, 1M	2.85e-05	6.2e-07	-0.685429	6.55848	7.24391
202896_s_at	SIRPA	signal-regulatory protein alpha	2.85e-05	6.21e-07	-0.784853	6.92725	7.7121
218380_at	NA	NA	2.85e-05	6.22e-07	-0.899914	6.08721	6.98713
238469_at	OGFRL1	opioid growth factor receptor-like 1	2.91e-05	6.37e-07	-0.64072	6.77242	7.41314
201668_x_at	MARCKS	myristoylated alanine-rich protein kinase C substrate	2.94e-05	6.45e-07	-1.18913	5.32104	6.51017
217118_s_at	KIAA0930	KIAA0930	2.94e-05	6.46e-07	-0.598115	8.75764	9.35575
226276_at	TMEM167A	transmembrane protein 167A	2.96e-05	6.5e-07	-0.612863	8.2807	8.89356
218345_at	TMEM176A	transmembrane protein 176A	2.99e-05	6.59e-07	-1.30788	6.259	7.56688
232068_s_at	TLR4	toll-like receptor 4	3.01e-05	6.63e-07	-1.18333	5.89057	7.07391
241938_at	QKI	QKI, KH domain containing, RNA binding	3.05e-05	6.76e-07	-0.590704	7.50229	8.093
211366_x_at	CASP1	caspase 1, apoptosis-related cysteine peptidase	3.08e-05	6.85e-07	-0.656173	9.06662	9.72279
208092_s_at	FAM49A	family with sequence similarity 49, member A	3.13e-05	6.97e-07	-0.71626	6.50034	7.2166
200787_s_at	PEA15	phosphoprotein enriched in astrocytes 15	3.19e-05	7.15e-07	-0.663376	6.99735	7.66073
1556352_at	NA	NA	3.2e-05	7.21e-07	-0.600738	7.24372	7.84445
208018_s_at	HCK	hemopoietic cell kinase	3.21e-05	7.24e-07	-1.05467	8.4046	9.45927
204057_at	IRF8	interferon regulatory factor 8	3.24e-05	7.32e-07	-1.08873	8.10591	9.19464
225800_at	JAZF1	JAZF zinc finger 1	3.25e-05	7.39e-07	-1.09384	6.18424	7.27808
229383_at	1-Mar	membrane-associated ring finger (C3HC4) 1, E3 ubiquitin protein ligase	3.36e-05	7.69e-07	-1.0538	6.64489	7.69869
212423_at	ZCCHC24	zinc finger, CCHC domain containing 24	3.37e-05	7.72e-07	-0.800187	5.22541	6.0256
204099_at	SMARCD3	SWI/SNF related, matrix associated, actin dependent regulator of chromatin, subfamily d, member 3	3.38e-05	7.75e-07	-0.838917	5.73511	6.57403
221841_s_at	KLF4	Kruppel-like factor 4 (gut)	3.38e-05	7.75e-07	-1.47916	8.72441	10.2036
203455_s_at	SAT1	spermidine/spermine N1-acetyltransferase 1	3.39e-05	7.78e-07	-0.598192	10.3777	10.9759
203508_at	TNFRSF1B	tumor necrosis factor receptor superfamily, member 1B	3.44e-05	7.92e-07	-1.07264	7.54485	8.61749
215415_s_at	LYST	lysosomal trafficking regulator	3.55e-05	8.24e-07	-0.630893	6.18175	6.81264
219947_at	CLEC4A	C-type lectin domain family 4, member A	3.55e-05	8.24e-07	-1.16301	5.89188	7.05489
209919_x_at	GGT1	gamma-glutamyltransferase 1	3.55e-05	8.25e-07	-0.712067	6.64504	7.35711
211456_x_at	MT1P2	metallothionein 1 pseudogene 2	3.7e-05	8.67e-07	-0.953104	7.08822	8.04133
230550_at	MS4A6A	membrane-spanning 4-domains, subfamily A, member 6A	3.71e-05	8.7e-07	-1.24158	6.17518	7.41676
205076_s_at	MTMR11	myotubularin related protein 11	3.76e-05	8.85e-07	-0.92823	5.58587	6.5141
215078_at	SOD2	superoxide dismutase 2, mitochondrial	3.77e-05	8.88e-07	-1.18041	4.8905	6.07091
229510_at	MS4A14	membrane-spanning 4-domains, subfamily A, member 14	3.82e-05	9.06e-07	-0.884461	5.64994	6.5344
218699_at	RAB7L1	RAB7, member RAS oncogene family-like 1	3.84e-05	9.11e-07	-0.653152	7.15236	7.80551
201669_s_at	MARCKS	myristoylated alanine-rich protein kinase C substrate	3.87e-05	9.18e-07	-1.48443	7.42664	8.91107
202901_x_at	CTSS	cathepsin S	3.9e-05	9.27e-07	-0.848261	9.03366	9.88192
1559034_at	SIRPB2	signal-regulatory protein beta 2	3.92e-05	9.34e-07	-0.885091	6.88481	7.7699
222071_s_at	SLCO4C1	solute carrier organic anion transporter family, member 4C1	3.92e-05	9.34e-07	-0.698809	5.40464	6.10345
232617_at	CTSS	cathepsin S	4.01e-05	9.6e-07	-0.875426	9.69698	10.5724
202917_s_at	S100A8	S100 calcium binding protein A8	4.07e-05	9.77e-07	-1.8304	9.69611	11.5265
225919_s_at	C9orf72	chromosome 9 open reading frame 72	4.13e-05	9.98e-07	-0.666795	7.73194	8.39874
206461_x_at	MT1H	metallothionein 1H	4.21e-05	1.02e-06	-0.834389	6.59294	7.42733
207292_s_at	MAPK7	mitogen-activated protein kinase 7	4.24e-05	1.03e-06	-0.633986	5.30453	5.93851
205686_s_at	CD86	CD86 molecule	4.32e-05	1.05e-06	-0.929108	5.5405	6.46961
221755_at	EHBP1L1	EH domain binding protein 1-like 1	4.32e-05	1.06e-06	-0.707304	7.00174	7.70904
203971_at	SLC31A1	solute carrier family 31 (copper transporters), member 1	4.33e-05	1.06e-06	-0.608466	5.61708	6.22555
225245_x_at	H2AFJ	H2A histone family, member J	4.48e-05	1.11e-06	-0.796059	6.90095	7.69701
220832_at	TLR8	toll-like receptor 8	4.53e-05	1.13e-06	-1.24512	5.41729	6.66241
224356_x_at	MS4A6A	membrane-spanning 4-domains, subfamily A, member 6A	4.53e-05	1.13e-06	-1.50138	7.78353	9.28491
206488_s_at	CD36	CD36 molecule (thrombospondin receptor)	4.56e-05	1.14e-06	-1.23667	8.21985	9.45652
238546_at	SLC8A1	solute carrier family 8 (sodium/calcium exchanger), member 1	4.57e-05	1.14e-06	-0.820631	4.83798	5.65861
201670_s_at	MARCKS	myristoylated alanine-rich protein kinase C substrate	4.62e-05	1.16e-06	-1.30746	6.50164	7.8091
1555728_a_at	MS4A4A	membrane-spanning 4-domains, subfamily A, member 4A	4.62e-05	1.16e-06	-1.00946	5.82239	6.83186
203665_at	HMOX1	heme oxygenase (decycling) 1	4.66e-05	1.18e-06	-1.09938	6.32066	7.42004
210042_s_at	CTSZ	cathepsin Z	4.66e-05	1.18e-06	-0.689744	7.18619	7.87594
243395_at	NA	NA	4.69e-05	1.19e-06	-0.74638	8.21494	8.96131
204440_at	CD83	CD83 molecule	4.7e-05	1.19e-06	-1.09575	7.83968	8.93543
211307_s_at	FCAR	Fc fragment of IgA, receptor for	4.75e-05	1.21e-06	-1.05889	4.82221	5.88111
1553133_at	C9orf72	chromosome 9 open reading frame 72	4.78e-05	1.22e-06	-0.922029	6.02188	6.94391
200839_s_at	CTSB	cathepsin B	4.8e-05	1.23e-06	-0.780314	9.6976	10.4779
231513_at	NA	NA	4.84e-05	1.24e-06	-1.06573	5.1582	6.22393
202856_s_at	SLC16A3	solute carrier family 16, member 3 (monocarboxylic acid transporter 4)	4.85e-05	1.25e-06	-0.77963	7.8731	8.65273
201044_x_at	DUSP1	dual specificity phosphatase 1	4.85e-05	1.25e-06	-1.00055	7.7803	8.78085
204912_at	IL10RA	interleukin 10 receptor, alpha	4.95e-05	1.28e-06	-1.12825	7.74376	8.872
225869_s_at	UNC93B1	unc-93 homolog B1 (C. elegans)	5.01e-05	1.3e-06	-0.834879	6.95014	7.78502
226507_at	PAK1	p21 protein (Cdc42/Rac)-activated kinase 1	5.07e-05	1.33e-06	-0.71491	7.86761	8.58252
214539_at	SERPINB10	serpin peptidase inhibitor, clade B (ovalbumin), member 10	5.09e-05	1.33e-06	-0.770886	6.25741	7.0283
242230_at	ATXN1	ataxin 1	5.09e-05	1.33e-06	-0.5951	5.704	6.2991
202149_at	NEDD9	neural precursor cell expressed, developmentally down-regulated 9	5.16e-05	1.36e-06	-0.756259	5.98336	6.73962
1568870_at	SLC24A4	solute carrier family 24 (sodium/potassium/calcium exchanger), member 4	5.32e-05	1.41e-06	-0.724082	5.74331	6.46739
239296_at	NA	NA	5.32e-05	1.42e-06	-0.699128	8.33251	9.03164
240103_at	LOC100996457	uncharacterized LOC100996457	5.32e-05	1.41e-06	-0.854532	4.72406	5.57859
219574_at	1-Mar	membrane-associated ring finger (C3HC4) 1, E3 ubiquitin protein ligase	5.4e-05	1.44e-06	-1.04496	5.96902	7.01398
202449_s_at	RXRA	retinoid X receptor, alpha	5.48e-05	1.47e-06	-0.881754	7.92821	8.80997
209616_s_at	CES1	carboxylesterase 1	5.48e-05	1.47e-06	-1.19654	5.16735	6.36389
235385_at	1-Mar	membrane-associated ring finger (C3HC4) 1, E3 ubiquitin protein ligase	5.48e-05	1.47e-06	-1.12903	5.8063	6.93533
232829_at	OR52K3P	olfactory receptor, family 52, subfamily K, member 3 pseudogene	5.69e-05	1.54e-06	-0.656239	4.99035	5.64659
202944_at	NAGA	N-acetylgalactosaminidase, alpha-	5.72e-05	1.55e-06	-0.858302	7.0086	7.86691
218404_at	SNX10	sorting nexin 10	5.75e-05	1.56e-06	-0.716748	7.99516	8.71191
207574_s_at	GADD45B	growth arrest and DNA-damage-inducible, beta	5.81e-05	1.58e-06	-0.842853	7.71801	8.56087
203676_at	GNS	glucosamine (N-acetyl)-6-sulfatase	5.83e-05	1.59e-06	-0.719573	7.0386	7.75818
223454_at	CXCL16	chemokine (C-X-C motif) ligand 16	5.97e-05	1.64e-06	-0.883701	6.11661	7.00031
213524_s_at	G0S2	G0/G1switch 2	6.01e-05	1.66e-06	-1.28963	6.70822	7.99785
215603_x_at	NA	NA	6.15e-05	1.7e-06	-0.613975	6.27781	6.89179
217762_s_at	RAB31	RAB31, member RAS oncogene family	6.19e-05	1.72e-06	-1.41369	6.93461	8.3483
205285_s_at	FYB	FYN binding protein	6.2e-05	1.72e-06	-0.603132	6.90818	7.51131
207180_s_at	HTATIP2	HIV-1 Tat interactive protein 2, 30kDa	6.25e-05	1.75e-06	-0.586572	6.26415	6.85072
210184_at	ITGAX	integrin, alpha X (complement component 3 receptor 4 subunit)	6.25e-05	1.74e-06	-0.759711	6.6885	7.44821
231769_at	FBXO6	F-box protein 6	6.25e-05	1.75e-06	-0.63277	6.40428	7.03705
236495_at	NA	NA	6.26e-05	1.75e-06	-1.17102	6.86765	8.03867
229439_s_at	RBM47	RNA binding motif protein 47	6.31e-05	1.77e-06	-0.801578	4.70472	5.5063
203232_s_at	ATXN1	ataxin 1	6.63e-05	1.87e-06	-0.714537	6.41814	7.13268
213475_s_at	ITGAL	integrin, alpha L (antigen CD11A (p180), lymphocyte function-associated antigen 1; alpha polypeptide)	6.63e-05	1.87e-06	-0.690862	8.17473	8.86559
205898_at	CX3CR1	chemokine (C-X3-C motif) receptor 1	6.7e-05	1.9e-06	-1.6348	7.66467	9.29947
244548_at	NA	NA	6.7e-05	1.9e-06	-0.642069	6.2192	6.86126
211822_s_at	NLRP1	NLR family, pyrin domain containing 1	6.82e-05	1.94e-06	-0.708406	5.58142	6.28983
204158_s_at	TCIRG1	T-cell, immune regulator 1, ATPase, H+ transporting, lysosomal V0 subunit A3	7e-05	2.01e-06	-0.727773	8.40268	9.13045
1554173_at	CD300LB	CD300 molecule-like family member b	7.07e-05	2.05e-06	-0.829372	5.56446	6.39383
202096_s_at	TSPO	translocator protein (18kDa)	7.1e-05	2.06e-06	-0.749217	9.27082	10.02
223922_x_at	MS4A6A	membrane-spanning 4-domains, subfamily A, member 6A	7.1e-05	2.06e-06	-1.07241	7.91144	8.98385
209636_at	NFKB2	nuclear factor of kappa light polypeptide gene enhancer in B-cells 2 (p49/p100)	7.1e-05	2.06e-06	-0.593106	5.09483	5.68794
207535_s_at	NFKB2	nuclear factor of kappa light polypeptide gene enhancer in B-cells 2 (p49/p100)	7.15e-05	2.08e-06	-0.766908	7.20101	7.96792
223314_at	TSPAN14	tetraspanin 14	7.37e-05	2.16e-06	-0.628033	6.24489	6.87292
219157_at	KLHL2	kelch-like 2, Mayven (Drosophila)	7.48e-05	2.2e-06	-0.592849	7.25256	7.8454
217388_s_at	KYNU	kynureninase	7.54e-05	2.22e-06	-1.01366	7.01245	8.02611
209824_s_at	ARNTL	aryl hydrocarbon receptor nuclear translocator-like	7.65e-05	2.26e-06	-0.706377	5.73352	6.4399
200701_at	NPC2	Niemann-Pick disease, type C2	7.88e-05	2.34e-06	-0.608126	9.48679	10.0949
219806_s_at	C11orf75	chromosome 11 open reading frame 75	8.07e-05	2.41e-06	-0.976451	6.64669	7.62314
202381_at	ADAM9	ADAM metallopeptidase domain 9	8.09e-05	2.42e-06	-0.799203	6.73767	7.53688
201422_at	IFI30	interferon, gamma-inducible protein 30	8.12e-05	2.43e-06	-1.70977	8.58469	10.2945
219403_s_at	HPSE	heparanase	8.24e-05	2.47e-06	-0.8781	5.16758	6.04568
1552388_at	FLJ30901	uncharacterized protein FLJ30901	8.48e-05	2.57e-06	-0.713425	5.3082	6.02163
207275_s_at	ACSL1	acyl-CoA synthetase long-chain family member 1	8.64e-05	2.63e-06	-0.995499	8.28448	9.27998
211732_x_at	HNMT	histamine N-methyltransferase	8.71e-05	2.67e-06	-0.89452	4.88882	5.78334
217763_s_at	RAB31	RAB31, member RAS oncogene family	8.71e-05	2.67e-06	-1.41418	6.74132	8.1555
223344_s_at	MS4A7	membrane-spanning 4-domains, subfamily A, member 7	8.79e-05	2.71e-06	-1.11619	6.68839	7.80458
226561_at	AGFG1	ArfGAP with FG repeats 1	8.98e-05	2.78e-06	-0.59864	7.26357	7.86221
202435_s_at	CYP1B1	cytochrome P450, family 1, subfamily B, polypeptide 1	9.03e-05	2.8e-06	-0.88962	5.55364	6.44326
219298_at	ECHDC3	enoyl CoA hydratase domain containing 3	9.03e-05	2.81e-06	-0.628406	5.15045	5.77886
227062_at	NEAT1	nuclear paraspeckle assembly transcript 1 (non-protein coding)	9.03e-05	2.81e-06	-0.830555	9.38088	10.2114
201489_at	PPIF	peptidylprolyl isomerase F	9.06e-05	2.83e-06	-0.596035	8.81705	9.41308
221698_s_at	CLEC7A	C-type lectin domain family 7, member A	9.21e-05	2.89e-06	-1.39643	6.73093	8.12736
225847_at	NCEH1	neutral cholesterol ester hydrolase 1	9.34e-05	2.93e-06	-0.720075	6.15264	6.87272
204502_at	SAMHD1	SAM domain and HD domain 1	9.37e-05	2.94e-06	-1.31869	7.61793	8.93662
203769_s_at	STS	steroid sulfatase (microsomal), isozyme S	9.39e-05	2.95e-06	-0.589164	5.72236	6.31152
225316_at	MFSD2A	major facilitator superfamily domain containing 2A	9.67e-05	3.06e-06	-0.711621	4.78328	5.4949
210663_s_at	KYNU	kynureninase	9.71e-05	3.08e-06	-0.908834	6.68382	7.59265
202437_s_at	CYP1B1	cytochrome P450, family 1, subfamily B, polypeptide 1	0.000100195	3.2e-06	-1.27051	5.51208	6.78259
202436_s_at	CYP1B1	cytochrome P450, family 1, subfamily B, polypeptide 1	0.000102927	3.31e-06	-1.05527	5.88906	6.94433
210895_s_at	CD86	CD86 molecule	0.00010307	3.32e-06	-1.16772	6.52284	7.69056
1555756_a_at	CLEC7A	C-type lectin domain family 7, member A	0.000103405	3.33e-06	-1.48686	6.62735	8.11421
1555349_a_at	ITGB2	integrin, beta 2 (complement component 3 receptor 3 and 4 subunit)	0.000103604	3.35e-06	-0.824201	10.3864	11.2106
1552501_a_at	GPBAR1	G protein-coupled bile acid receptor 1	0.000103929	3.36e-06	-0.894121	5.22373	6.11785
202687_s_at	TNFSF10	tumor necrosis factor (ligand) superfamily, member 10	0.000103929	3.36e-06	-0.924464	6.35659	7.28106
1559883_s_at	SAMHD1	SAM domain and HD domain 1	0.000104244	3.38e-06	-1.06883	6.91714	7.98597
223204_at	FAM198B	family with sequence similarity 198, member B	0.000108476	3.54e-06	-1.35843	7.05355	8.41198
202902_s_at	CTSS	cathepsin S	0.000109507	3.58e-06	-0.911434	9.7872	10.6986
217024_x_at	SIRPA	signal-regulatory protein alpha	0.000109526	3.59e-06	-0.620208	6.0186	6.63881
219714_s_at	CACNA2D3	calcium channel, voltage-dependent, alpha 2/delta subunit 3	0.000112827	3.7e-06	-0.880693	5.06776	5.94846
201944_at	HEXB	hexosaminidase B (beta polypeptide)	0.000113441	3.73e-06	-0.654873	8.82906	9.48393
201888_s_at	IL13RA1	interleukin 13 receptor, alpha 1	0.000114237	3.76e-06	-0.858488	5.73307	6.59156
211417_x_at	GGT1	gamma-glutamyltransferase 1	0.000116545	3.86e-06	-0.656347	6.60676	7.26311
228497_at	SLC22A15	solute carrier family 22, member 15	0.000116922	3.88e-06	-0.983855	6.22242	7.20627
203234_at	UPP1	uridine phosphorylase 1	0.000117623	3.91e-06	-0.940932	6.04448	6.98541
1552504_a_at	BRSK1	BR serine/threonine kinase 1	0.00012362	4.15e-06	-0.844778	5.2392	6.08398
202803_s_at	ITGB2	integrin, beta 2 (complement component 3 receptor 3 and 4 subunit)	0.00012493	4.22e-06	-0.765817	10.7482	11.514
204487_s_at	KCNQ1	potassium voltage-gated channel, KQT-like subfamily, member 1	0.00012493	4.22e-06	-0.863173	5.41766	6.28084
213006_at	CEBPD	CCAAT/enhancer binding protein (C/EBP), delta	0.000129717	4.41e-06	-0.918214	5.53047	6.44869
204806_x_at	HLA-F	major histocompatibility complex, class I, F	0.000130219	4.43e-06	-0.590046	9.98779	10.5778
211612_s_at	IL13RA1	interleukin 13 receptor, alpha 1	0.000130315	4.44e-06	-0.792924	6.41118	7.2041
228485_s_at	SLC44A1	solute carrier family 44, member 1	0.000131355	4.48e-06	-0.731576	6.2139	6.94548
1559975_at	BTG1	B-cell translocation gene 1, anti-proliferative	0.000136282	4.7e-06	-0.797972	6.71237	7.51034
224301_x_at	H2AFJ	H2A histone family, member J	0.000136424	4.71e-06	-0.854544	6.36698	7.22153
202897_at	SIRPA	signal-regulatory protein alpha	0.00013712	4.74e-06	-0.882005	7.45734	8.33935
235145_at	ZBTB7B	zinc finger and BTB domain containing 7B	0.000139015	4.81e-06	-0.67195	5.42021	6.09216
225368_at	HIPK2	homeodomain interacting protein kinase 2	0.000139815	4.84e-06	-0.598812	8.43785	9.03666
207704_s_at	GAS7	growth arrest-specific 7	0.000140672	4.88e-06	-0.732029	6.67624	7.40827
205896_at	SLC22A4	solute carrier family 22 (organic cation/ergothioneine transporter), member 4	0.000140937	4.9e-06	-0.643433	6.46563	7.10906
1566342_at	SOD2	superoxide dismutase 2, mitochondrial	0.000141122	4.91e-06	-0.75749	6.94745	7.70494
212956_at	TBC1D9	TBC1 domain family, member 9 (with GRAM domain)	0.000146	5.14e-06	-0.963239	5.69107	6.65431
224130_s_at	SRA1	steroid receptor RNA activator 1	0.000147195	5.19e-06	-0.708811	5.92378	6.63259
225987_at	STEAP4	STEAP family member 4	0.000153617	5.46e-06	-0.677169	5.38783	6.065
218793_s_at	SCML1	sex comb on midleg-like 1 (Drosophila)	0.000154793	5.52e-06	-0.674482	4.76308	5.43756
206025_s_at	TNFAIP6	tumor necrosis factor, alpha-induced protein 6	0.000158768	5.68e-06	-0.73157	5.2457	5.97727
216388_s_at	LTB4R	leukotriene B4 receptor	0.000161793	5.81e-06	-0.612981	6.48035	7.09333
236248_x_at	TADA2B	transcriptional adaptor 2B	0.000166565	6.02e-06	-0.694871	6.00914	6.70401
1555326_a_at	ADAM9	ADAM metallopeptidase domain 9	0.000169224	6.15e-06	-0.702136	5.40112	6.10326
1554240_a_at	ITGAL	integrin, alpha L (antigen CD11A (p180), lymphocyte function-associated antigen 1; alpha polypeptide)	0.000172689	6.3e-06	-0.68362	8.94788	9.6315
220023_at	APOBR	apolipoprotein B receptor	0.000174312	6.39e-06	-0.593244	6.75671	7.34996
220066_at	NOD2	nucleotide-binding oligomerization domain containing 2	0.000175249	6.45e-06	-0.953477	5.9193	6.87278
212636_at	QKI	QKI, KH domain containing, RNA binding	0.000175772	6.49e-06	-0.702105	7.48433	8.18643
223767_at	GPR84	G protein-coupled receptor 84	0.000178063	6.6e-06	-0.745111	4.95851	5.70362
233031_at	ZEB2	zinc finger E-box binding homeobox 2	0.000179676	6.67e-06	-0.746521	6.55737	7.30389
204174_at	ALOX5AP	arachidonate 5-lipoxygenase-activating protein	0.000180026	6.69e-06	-1.06367	8.28608	9.34975
1552806_a_at	NA	NA	0.000181833	6.78e-06	-0.683227	5.82478	6.50801
1552798_a_at	TLR4	toll-like receptor 4	0.0001858	6.96e-06	-0.962099	5.8896	6.8517
204385_at	KYNU	kynureninase	0.000186124	6.99e-06	-0.656714	6.31727	6.97398
238320_at	NEAT1	nuclear paraspeckle assembly transcript 1 (non-protein coding)	0.000189528	7.15e-06	-0.782276	8.84601	9.62828
200791_s_at	IQGAP1	IQ motif containing GTPase activating protein 1	0.000193776	7.38e-06	-0.70714	9.22917	9.93631
228325_at	KIAA0146	KIAA0146	0.000194757	7.42e-06	-1.01408	6.1347	7.14878
210785_s_at	THEMIS2	thymocyte selection associated family member 2	0.000196338	7.49e-06	-0.764464	8.54915	9.31362
222686_s_at	CPPED1	calcineurin-like phosphoesterase domain containing 1	0.000197924	7.56e-06	-0.645311	8.46464	9.10996
223423_at	GPR160	G protein-coupled receptor 160	0.000200311	7.68e-06	-0.624451	7.20899	7.83344
208683_at	CAPN2	calpain 2, (m/II) large subunit	0.000201399	7.74e-06	-0.963873	9.12591	10.0898
211824_x_at	NLRP1	NLR family, pyrin domain containing 1	0.000205682	7.95e-06	-0.730412	5.10679	5.83721
1554406_a_at	CLEC7A	C-type lectin domain family 7, member A	0.00020623	7.98e-06	-0.917661	6.48452	7.40218
209304_x_at	GADD45B	growth arrest and DNA-damage-inducible, beta	0.000206481	7.99e-06	-0.646674	7.2278	7.87447
223502_s_at	TNFSF13B	tumor necrosis factor (ligand) superfamily, member 13b	0.000206574	8e-06	-0.871298	8.76349	9.63479
211799_x_at	HLA-C	major histocompatibility complex, class I, C	0.000206683	8.02e-06	-0.632901	10.1494	10.7823
90265_at	ADAP1	ArfGAP with dual PH domains 1	0.000213269	8.32e-06	-0.640156	7.88536	8.52551
212543_at	AIM1	absent in melanoma 1	0.000213367	8.33e-06	-0.724884	8.24441	8.96929
201340_s_at	ENC1	ectodermal-neural cortex 1 (with BTB-like domain)	0.000214713	8.39e-06	-0.618683	5.13434	5.75303
1555643_s_at	LILRA5	leukocyte immunoglobulin-like receptor, subfamily A (with TM domain), member 5	0.000215739	8.45e-06	-0.952224	5.64019	6.59241
203979_at	CYP27A1	cytochrome P450, family 27, subfamily A, polypeptide 1	0.000216501	8.49e-06	-0.772546	4.98819	5.76074
204526_s_at	TBC1D8	TBC1 domain family, member 8 (with GRAM domain)	0.00021766	8.57e-06	-0.727226	6.66388	7.39111
224358_s_at	MS4A7	membrane-spanning 4-domains, subfamily A, member 7	0.00021766	8.57e-06	-0.968703	6.12255	7.09125
227645_at	PIK3R5	phosphoinositide-3-kinase, regulatory subunit 5	0.00021766	8.57e-06	-0.613839	7.00647	7.62031
210113_s_at	NLRP1	NLR family, pyrin domain containing 1	0.000220323	8.69e-06	-0.847666	5.30039	6.14805
227177_at	CORO2A	coronin, actin binding protein, 2A	0.000220737	8.72e-06	-0.588611	5.84795	6.43657
216971_s_at	PLEC	plectin	0.000221994	8.79e-06	-0.769626	6.31418	7.0838
210422_x_at	SLC11A1	solute carrier family 11 (proton-coupled divalent metal ion transporters), member 1	0.000223864	8.87e-06	-0.596602	6.71804	7.31464
1552316_a_at	GIMAP1	GTPase, IMAP family member 1	0.000226721	9.04e-06	-0.800413	6.27893	7.07934
216841_s_at	SOD2	superoxide dismutase 2, mitochondrial	0.000228423	9.12e-06	-0.852515	6.92058	7.7731
200785_s_at	LRP1	low density lipoprotein receptor-related protein 1	0.000230341	9.22e-06	-0.641976	6.04621	6.68819
1558011_at	NA	NA	0.000230345	9.23e-06	-0.710009	6.66658	7.37659
242931_at	LONRF3	LON peptidase N-terminal domain and ring finger 3	0.000233817	9.42e-06	-0.635431	5.56958	6.20502
219259_at	SEMA4A	sema domain, immunoglobulin domain (Ig), transmembrane domain (TM) and short cytoplasmic domain, (semaphorin) 4A	0.000234098	9.44e-06	-0.868235	6.86726	7.7355
205685_at	CD86	CD86 molecule	0.000234806	9.48e-06	-0.770278	6.10797	6.87824
204326_x_at	MT1X	metallothionein 1X	0.000235254	9.5e-06	-0.591153	7.38143	7.97258
203060_s_at	PAPSS2	3'-phosphoadenosine 5'-phosphosulfate synthase 2	0.000236706	9.58e-06	-0.754326	5.36238	6.11671
224341_x_at	TLR4	toll-like receptor 4	0.00023716	9.61e-06	-1.10685	6.75797	7.86481
1552542_s_at	TAGAP	T-cell activation RhoGTPase activating protein	0.000237629	9.64e-06	-0.634991	6.74966	7.38465
213418_at	HSPA6	heat shock 70kDa protein 6 (HSP70B')	0.000237974	9.68e-06	-0.954418	5.86621	6.82063
1561615_s_at	SLC8A1	solute carrier family 8 (sodium/calcium exchanger), member 1	0.000240109	9.77e-06	-0.593929	4.89675	5.49068
241068_at	NA	NA	0.000241194	9.83e-06	-0.646476	4.91463	5.5611
201963_at	ACSL1	acyl-CoA synthetase long-chain family member 1	0.000243305	9.93e-06	-0.869654	9.02863	9.89828
227749_at	POU2F2	POU class 2 homeobox 2	0.000245634	1.01e-05	-0.595502	6.72703	7.32253
203799_at	CD302	CD302 molecule	0.000246417	1.01e-05	-0.666475	9.87782	10.5443
201631_s_at	IER3	immediate early response 3	0.000246805	1.01e-05	-1.25582	6.90733	8.16315
207571_x_at	THEMIS2	thymocyte selection associated family member 2	0.000260068	1.08e-05	-0.729494	8.29778	9.02728
208908_s_at	CAST	calpastatin	0.000268689	1.12e-05	-0.771305	7.6921	8.4634
227961_at	CTSB	cathepsin B	0.000270719	1.13e-05	-0.643476	7.59229	8.23577
219505_at	CECR1	cat eye syndrome chromosome region, candidate 1	0.000275479	1.16e-05	-1.10857	8.80562	9.91419
223343_at	MS4A7	membrane-spanning 4-domains, subfamily A, member 7	0.000276067	1.16e-05	-1.19734	7.93603	9.13337
222774_s_at	NETO2	neuropilin (NRP) and tolloid (TLL)-like 2	0.00028276	1.2e-05	-0.705421	6.35723	7.06265
1567628_at	CD74	CD74 molecule, major histocompatibility complex, class II invariant chain	0.000292846	1.26e-05	-0.991653	8.43076	9.42242
1552553_a_at	NLRC4	NLR family, CARD domain containing 4	0.000292937	1.26e-05	-0.747281	5.60039	6.34767
200784_s_at	LRP1	low density lipoprotein receptor-related protein 1	0.000296133	1.28e-05	-0.716517	4.881	5.59751
209536_s_at	EHD4	EH-domain containing 4	0.000296133	1.28e-05	-0.662452	6.60183	7.26429
217739_s_at	NAMPT	nicotinamide phosphoribosyltransferase	0.000296133	1.28e-05	-1.01153	8.9067	9.91823
202855_s_at	SLC16A3	solute carrier family 16, member 3 (monocarboxylic acid transporter 4)	0.00029615	1.28e-05	-0.731942	7.15505	7.887
204319_s_at	RGS10	regulator of G-protein signaling 10	0.00029615	1.28e-05	-0.781204	7.01435	7.79555
203167_at	TIMP2	TIMP metallopeptidase inhibitor 2	0.000298445	1.29e-05	-0.720958	7.15354	7.87449
208981_at	PECAM1	platelet/endothelial cell adhesion molecule 1	0.00030367	1.32e-05	-0.810128	9.23885	10.049
224928_at	SETD7	SET domain containing (lysine methyltransferase) 7	0.000307184	1.34e-05	-0.693757	6.724	7.41776
221060_s_at	TLR4	toll-like receptor 4	0.000310844	1.36e-05	-1.0668	7.14621	8.21301
203233_at	IL4R	interleukin 4 receptor	0.000315843	1.39e-05	-0.765782	6.78397	7.54975
233555_s_at	SULF2	sulfatase 2	0.000318069	1.4e-05	-1.0087	5.7457	6.75441
228648_at	LRG1	leucine-rich alpha-2-glycoprotein 1	0.000319719	1.41e-05	-0.645912	6.30138	6.94729
221718_s_at	AKAP13	A kinase (PRKA) anchor protein 13	0.00032188	1.43e-05	-0.657184	7.87198	8.52917
210904_s_at	IL13RA1	interleukin 13 receptor, alpha 1	0.000322286	1.43e-05	-0.816761	6.15254	6.9693
1553043_a_at	CD300LF	CD300 molecule-like family member f	0.000325414	1.45e-05	-0.697072	8.19543	8.8925
204959_at	MNDA	myeloid cell nuclear differentiation antigen	0.000328848	1.46e-05	-1.08178	8.98564	10.0674
232095_at	NA	NA	0.00033177	1.48e-05	-0.638147	6.16383	6.80197
224724_at	SULF2	sulfatase 2	0.000334575	1.5e-05	-1.13565	6.87611	8.01176
220330_s_at	SAMSN1	SAM domain, SH3 domain and nuclear localization signals 1	0.000336233	1.51e-05	-0.621319	8.61297	9.23429
215838_at	LILRA5	leukocyte immunoglobulin-like receptor, subfamily A (with TM domain), member 5	0.000338331	1.52e-05	-0.805059	5.72568	6.53074
206707_x_at	FAM65B	family with sequence similarity 65, member B	0.000338737	1.52e-05	-0.747849	8.12475	8.8726
217507_at	SLC11A1	solute carrier family 11 (proton-coupled divalent metal ion transporters), member 1	0.000339583	1.53e-05	-0.69406	5.02592	5.71998
206157_at	PTX3	pentraxin 3, long	0.000341126	1.54e-05	-1.15994	6.57743	7.73737
221477_s_at	SOD2	superoxide dismutase 2, mitochondrial	0.000345428	1.56e-05	-0.725147	8.59562	9.32077
209305_s_at	GADD45B	growth arrest and DNA-damage-inducible, beta	0.00034864	1.58e-05	-0.700494	6.59739	7.29788
202688_at	TNFSF10	tumor necrosis factor (ligand) superfamily, member 10	0.000356803	1.63e-05	-1.01613	7.3087	8.32483
209803_s_at	PHLDA2	pleckstrin homology-like domain, family A, member 2	0.000359763	1.64e-05	-0.91237	5.15099	6.06336
201939_at	PLK2	polo-like kinase 2	0.000361939	1.66e-05	-0.82194	5.23158	6.05352
220000_at	SIGLEC5	sialic acid binding Ig-like lectin 5	0.000362034	1.66e-05	-0.63289	5.57066	6.20356
213274_s_at	CTSB	cathepsin B	0.00036445	1.67e-05	-0.640758	7.74321	8.38397
217649_at	ZFAND5	zinc finger, AN1-type domain 5	0.00036885	1.7e-05	-0.68902	6.26336	6.95238
200766_at	CTSD	cathepsin D	0.000379877	1.76e-05	-0.774362	8.43929	9.21366
224990_at	C4orf34	chromosome 4 open reading frame 34	0.000393455	1.84e-05	-0.803344	6.37145	7.17479
225373_at	C10orf54	chromosome 10 open reading frame 54	0.000394136	1.85e-05	-0.692625	9.578	10.2706
230413_s_at	AP1S2	adaptor-related protein complex 1, sigma 2 subunit	0.000394194	1.85e-05	-0.627827	7.36297	7.9908
202388_at	RGS2	regulator of G-protein signaling 2, 24kDa	0.000399805	1.89e-05	-0.993824	8.94622	9.94004
240392_at	NA	NA	0.000403908	1.91e-05	-0.690023	4.82195	5.51198
222859_s_at	DAPP1	dual adaptor of phosphotyrosine and 3-phosphoinositides	0.000404616	1.92e-05	-0.61451	7.54701	8.16152
211924_s_at	PLAUR	plasminogen activator, urokinase receptor	0.00040693	1.93e-05	-1.01121	7.99334	9.00455
201412_at	LRP10	low density lipoprotein receptor-related protein 10	0.000409565	1.95e-05	-0.595106	8.5808	9.17591
220146_at	TLR7	toll-like receptor 7	0.000415885	1.99e-05	-0.842818	5.10957	5.95239
238327_at	ODF3B	outer dense fiber of sperm tails 3B	0.000430606	2.07e-05	-0.66347	6.49492	7.15839
230466_s_at	RASSF3	Ras association (RalGDS/AF-6) domain family member 3	0.000435716	2.11e-05	-0.617968	8.79092	9.40889
211067_s_at	GAS7	growth arrest-specific 7	0.000441262	2.14e-05	-0.648712	7.40482	8.05353
1558290_a_at	PVT1	Pvt1 oncogene (non-protein coding)	0.000445593	2.17e-05	-0.648612	7.16952	7.81813
225897_at	MARCKS	myristoylated alanine-rich protein kinase C substrate	0.000446467	2.18e-05	-1.04209	6.06964	7.11172
224989_at	NA	NA	0.000454892	2.23e-05	-0.795063	6.43375	7.22881
219434_at	TREM1	triggering receptor expressed on myeloid cells 1	0.000472174	2.34e-05	-1.08819	6.74619	7.83438
236988_x_at	ITGB2	integrin, beta 2 (complement component 3 receptor 3 and 4 subunit)	0.000477278	2.36e-05	-0.644497	5.97945	6.62394
205552_s_at	OAS1	2'-5'-oligoadenylate synthetase 1, 40/46kDa	0.000484653	2.41e-05	-0.657887	6.42905	7.08693
202510_s_at	TNFAIP2	tumor necrosis factor, alpha-induced protein 2	0.000499697	2.49e-05	-0.881199	8.24281	9.12401
210845_s_at	PLAUR	plasminogen activator, urokinase receptor	0.000501668	2.5e-05	-0.985137	8.5818	9.56694
203973_s_at	CEBPD	CCAAT/enhancer binding protein (C/EBP), delta	0.000502017	2.51e-05	-1.14422	9.21713	10.3614
205640_at	ALDH3B1	aldehyde dehydrogenase 3 family, member B1	0.000502783	2.51e-05	-0.736829	6.95592	7.69275
205859_at	LY86	lymphocyte antigen 86	0.000519452	2.61e-05	-0.936491	7.97003	8.90652
215761_at	DMXL2	Dmx-like 2	0.000525388	2.65e-05	-0.821352	6.42893	7.25028
203507_at	CD68	CD68 molecule	0.000525878	2.65e-05	-0.861632	6.28881	7.15044
210176_at	TLR1	toll-like receptor 1	0.000531813	2.69e-05	-0.602514	6.3553	6.95781
205114_s_at	NA	NA	0.000585976	3.04e-05	-1.38444	7.77522	9.15966
207091_at	P2RX7	purinergic receptor P2X, ligand-gated ion channel, 7	0.000589007	3.06e-05	-0.635453	5.17731	5.81277
225602_at	GLIPR2	GLI pathogenesis-related 2	0.00060348	3.15e-05	-0.70884	8.46078	9.16962
65718_at	GPR124	G protein-coupled receptor 124	0.000612977	3.22e-05	-0.62627	5.39777	6.02405
1556203_a_at	SRGAP2	SLIT-ROBO Rho GTPase activating protein 2	0.000615233	3.24e-05	-0.653169	5.82743	6.4806
37028_at	PPP1R15A	protein phosphatase 1, regulatory subunit 15A	0.000622867	3.29e-05	-0.641686	9.37099	10.0127
222881_at	HPSE	heparanase	0.000627862	3.32e-05	-0.684928	5.49803	6.18296
217738_at	NAMPT	nicotinamide phosphoribosyltransferase	0.000628658	3.32e-05	-0.805115	7.98652	8.79164
217764_s_at	RAB31	RAB31, member RAS oncogene family	0.000628721	3.33e-05	-1.12202	7.78925	8.91128
228766_at	CD36	CD36 molecule (thrombospondin receptor)	0.000639679	3.41e-05	-1.14564	8.13959	9.28523
217192_s_at	PRDM1	PR domain containing 1, with ZNF domain	0.000650928	3.48e-05	-0.650761	5.2431	5.89386
204006_s_at	NA	NA	0.000669339	3.6e-05	-1.06886	5.97304	7.0419
218231_at	NAGK	N-acetylglucosamine kinase	0.000674414	3.63e-05	-0.629314	7.88964	8.51896
209184_s_at	IRS2	insulin receptor substrate 2	0.000684416	3.69e-05	-0.668767	8.06346	8.73223
215633_x_at	LST1	leukocyte specific transcript 1	0.000695694	3.77e-05	-0.685205	7.38643	8.07163
210279_at	GPR18	G protein-coupled receptor 18	0.000706012	3.85e-05	-0.62648	5.57146	6.19794
204122_at	TYROBP	TYRO protein tyrosine kinase binding protein	0.00070996	3.88e-05	-0.671651	9.60722	10.2789
224374_s_at	EMILIN2	elastin microfibril interfacer 2	0.00072157	3.96e-05	-0.634349	8.84308	9.47742
227055_at	METTL7B	methyltransferase like 7B	0.00072157	3.96e-05	-0.761892	6.15379	6.91569
205067_at	IL1B	interleukin 1, beta	0.000741383	4.1e-05	-1.021	8.26423	9.28523
220091_at	SLC2A6	solute carrier family 2 (facilitated glucose transporter), member 6	0.00074153	4.1e-05	-0.873103	5.80333	6.67643
202284_s_at	CDKN1A	cyclin-dependent kinase inhibitor 1A (p21, Cip1)	0.000750292	4.16e-05	-0.87472	7.24334	8.11806
221188_s_at	CIDEB	cell death-inducing DFFA-like effector b	0.000756891	4.2e-05	-0.642809	7.47268	8.11549
239818_x_at	TRIB1	tribbles homolog 1 (Drosophila)	0.000757238	4.21e-05	-0.707105	5.4374	6.1445
202007_at	NID1	nidogen 1	0.000768206	4.28e-05	-1.18653	5.32313	6.50966
222315_at	NA	NA	0.000772943	4.32e-05	-0.683032	5.04054	5.72357
1555745_a_at	LYZ	lysozyme	0.000773565	4.32e-05	-1.30261	10.364	11.6666
1560869_a_at	NA	NA	0.000778681	4.36e-05	-0.649599	5.42036	6.06996
227791_at	SLC9A9	solute carrier family 9, subfamily A (NHE9, cation proton antiporter 9), member 9	0.000787274	4.42e-05	-0.593715	5.71559	6.30931
211965_at	ZFP36L1	zinc finger protein 36, C3H type-like 1	0.000788421	4.43e-05	-0.67651	5.5626	6.23911
202071_at	SDC4	syndecan 4	0.000789588	4.44e-05	-0.626926	6.29851	6.92543
201373_at	PLEC	plectin	0.000805607	4.57e-05	-0.732889	5.89933	6.63222
230261_at	ST8SIA4	ST8 alpha-N-acetyl-neuraminide alpha-2,8-sialyltransferase 4	0.000805607	4.57e-05	-0.593958	6.82913	7.42309
208982_at	PECAM1	platelet/endothelial cell adhesion molecule 1	0.000812679	4.61e-05	-0.671204	9.55954	10.2307
228094_at	AMICA1	adhesion molecule, interacts with CXADR antigen 1	0.000813764	4.62e-05	-1.01126	7.06653	8.07779
242008_at	NA	NA	0.000822751	4.69e-05	-0.660697	7.95215	8.61285
206026_s_at	TNFAIP6	tumor necrosis factor, alpha-induced protein 6	0.000826764	4.72e-05	-0.621815	5.15228	5.7741
204007_at	FCGR3B	Fc fragment of IgG, low affinity IIIb, receptor (CD16b)	0.000833	4.77e-05	-0.79505	6.36606	7.16111
225604_s_at	GLIPR2	GLI pathogenesis-related 2	0.000840814	4.82e-05	-0.669382	8.19596	8.86534
202201_at	BLVRB	biliverdin reductase B (flavin reductase (NADPH))	0.000841824	4.83e-05	-0.766433	7.63126	8.39769
201798_s_at	MYOF	myoferlin	0.000849589	4.89e-05	-1.07525	6.42142	7.49667
214329_x_at	TNFSF10	tumor necrosis factor (ligand) superfamily, member 10	0.000853453	4.92e-05	-0.924513	6.27754	7.20205
1569110_x_at	LOC728613	programmed cell death 6 pseudogene	0.000862257	4.98e-05	-0.711127	5.6774	6.38853
235700_at	NA	NA	0.000862257	4.98e-05	-1.15065	5.22974	6.38039
212807_s_at	SORT1	sortilin 1	0.000866232	5.01e-05	-0.78725	6.53764	7.32489
213503_x_at	ANXA2	annexin A2	0.000868867	5.03e-05	-0.999965	9.08859	10.0886
206214_at	PLA2G7	phospholipase A2, group VII (platelet-activating factor acetylhydrolase, plasma)	0.000876256	5.08e-05	-0.622754	4.72208	5.34483
214467_at	GPR65	G protein-coupled receptor 65	0.000876256	5.08e-05	-0.812989	6.30279	7.11577
234987_at	SAMHD1	SAM domain and HD domain 1	0.00087865	5.1e-05	-1.15478	8.86341	10.0182
223501_at	TNFSF13B	tumor necrosis factor (ligand) superfamily, member 13b	0.000879373	5.11e-05	-0.75232	9.32565	10.078
228805_at	C5orf25	chromosome 5 open reading frame 25	0.000879373	5.11e-05	-0.621635	6.2292	6.85083
206991_s_at	CCR5	chemokine (C-C motif) receptor 5 (gene/pseudogene)	0.000888537	5.17e-05	-0.729737	5.80411	6.53385
1555214_a_at	CLEC7A	C-type lectin domain family 7, member A	0.000896826	5.24e-05	-1.03234	4.95413	5.98647
1559882_at	SAMHD1	SAM domain and HD domain 1	0.000896826	5.23e-05	-0.720478	5.8872	6.60768
221814_at	GPR124	G protein-coupled receptor 124	0.000903886	5.29e-05	-0.7787	6.00284	6.78154
201850_at	CAPG	capping protein (actin filament), gelsolin-like	0.000905809	5.31e-05	-0.691688	8.2417	8.93339
39402_at	IL1B	interleukin 1, beta	0.000906274	5.31e-05	-1.00261	8.26323	9.26584
1555167_s_at	NAMPT	nicotinamide phosphoribosyltransferase	0.000916238	5.38e-05	-1.13712	6.39334	7.53047
201050_at	PLD3	phospholipase D family, member 3	0.00091766	5.39e-05	-0.720771	8.14536	8.86614
209448_at	HTATIP2	HIV-1 Tat interactive protein 2, 30kDa	0.000924497	5.44e-05	-0.69451	7.3821	8.07661
1552315_at	GIMAP1	GTPase, IMAP family member 1	0.00100141	5.98e-05	-0.585126	5.91315	6.49827
235964_x_at	SAMHD1	SAM domain and HD domain 1	0.00102085	6.12e-05	-1.14153	8.58158	9.72311
224391_s_at	SIAE	sialic acid acetylesterase	0.00105388	6.36e-05	-0.601419	5.97396	6.57538
224218_s_at	TRPS1	trichorhinophalangeal syndrome I	0.0010646	6.44e-05	-0.625266	5.56709	6.19235
241849_at	NA	NA	0.00106635	6.46e-05	-0.589333	6.09543	6.68477
213566_at	RNASE6	ribonuclease, RNase A family, k6	0.00106947	6.49e-05	-1.30831	7.12901	8.43733
221724_s_at	CLEC4A	C-type lectin domain family 4, member A	0.00108812	6.63e-05	-0.846314	5.41279	6.2591
231167_at	NA	NA	0.00111354	6.83e-05	-0.610629	5.53798	6.14861
225372_at	C10orf54	chromosome 10 open reading frame 54	0.00112056	6.89e-05	-0.987087	8.04516	9.03225
208983_s_at	PECAM1	platelet/endothelial cell adhesion molecule 1	0.0011246	6.92e-05	-0.786516	8.22664	9.01315
201590_x_at	ANXA2	annexin A2	0.00113151	6.97e-05	-0.945018	9.23089	10.1759
204533_at	CXCL10	chemokine (C-X-C motif) ligand 10	0.00113478	7e-05	-0.589708	5.62322	6.21292
212647_at	RRAS	related RAS viral (r-ras) oncogene homolog	0.0011621	7.21e-05	-0.723837	5.58374	6.30758
209185_s_at	IRS2	insulin receptor substrate 2	0.00116751	7.26e-05	-0.726869	9.00973	9.7366
211864_s_at	MYOF	myoferlin	0.00116926	7.27e-05	-0.935072	5.68176	6.61683
235306_at	GIMAP8	GTPase, IMAP family member 8	0.00117684	7.33e-05	-0.782127	5.97791	6.76004
225386_s_at	HNRPLL	heterogeneous nuclear ribonucleoprotein L-like	0.00118353	7.39e-05	-0.914201	6.55845	7.47265
241929_at	NA	NA	0.00119651	7.49e-05	-0.943047	6.95748	7.90053
209581_at	PLA2G16	phospholipase A2, group XVI	0.00120698	7.58e-05	-0.770219	4.7899	5.56012
214746_s_at	ZNF467	zinc finger protein 467	0.00120993	7.61e-05	-0.634879	7.03142	7.6663
214835_s_at	SUCLG2	succinate-CoA ligase, GDP-forming, beta subunit	0.00121009	7.61e-05	-0.849386	6.54831	7.39769
225626_at	PAG1	phosphoprotein associated with glycosphingolipid microdomains 1	0.00123314	7.78e-05	-0.663815	6.77026	7.43407
242471_at	SRGAP2B	SLIT-ROBO Rho GTPase activating protein 2B (pseudogene)	0.00128288	8.15e-05	-0.654671	6.75611	7.41078
206632_s_at	APOBEC3B	apolipoprotein B mRNA editing enzyme, catalytic polypeptide-like 3B	0.00133288	8.54e-05	-0.692743	6.54493	7.23768
206380_s_at	CFP	complement factor properdin	0.00136093	8.81e-05	-0.983825	7.78973	8.77355
218765_at	SIDT2	SID1 transmembrane family, member 2	0.00136764	8.86e-05	-0.683383	5.66616	6.34954
241722_x_at	NA	NA	0.00140832	9.17e-05	-0.624327	8.26755	8.89188
206034_at	SERPINB8	serpin peptidase inhibitor, clade B (ovalbumin), member 8	0.00141564	9.22e-05	-0.723677	5.93224	6.65591
203037_s_at	MTSS1	metastasis suppressor 1	0.00143428	9.38e-05	-0.877278	6.62131	7.49858
229228_at	CREB5	cAMP responsive element binding protein 5	0.00144753	9.48e-05	-0.732257	5.45978	6.19204
210427_x_at	ANXA2	annexin A2	0.00145214	9.52e-05	-0.911831	9.2505	10.1623
204103_at	CCL4	chemokine (C-C motif) ligand 4	0.00145466	9.55e-05	-1.22488	6.62941	7.85429
206522_at	MGAM	maltase-glucoamylase (alpha-glucosidase)	0.0014777	9.76e-05	-0.796744	5.47801	6.27476
214696_at	MIR22HG	MIR22 host gene (non-protein coding)	0.00153263	0.000102091	-0.602705	7.44646	8.04916
202509_s_at	TNFAIP2	tumor necrosis factor, alpha-induced protein 2	0.00153526	0.000102323	-0.706417	5.58517	6.29159
227052_at	NA	NA	0.00153652	0.000102462	-0.782104	6.69368	7.47578
202014_at	PPP1R15A	protein phosphatase 1, regulatory subunit 15A	0.00154874	0.000103561	-0.726939	8.79127	9.51821
235529_x_at	SAMHD1	SAM domain and HD domain 1	0.00158418	0.000106765	-1.01959	9.09889	10.1185
221345_at	FFAR2	free fatty acid receptor 2	0.001595	0.000107704	-0.69541	4.69747	5.39288
214181_x_at	LST1	leukocyte specific transcript 1	0.00160408	0.000108611	-0.752543	7.72232	8.47486
202912_at	ADM	adrenomedullin	0.00161838	0.000109816	-0.88333	5.60215	6.48548
208748_s_at	FLOT1	flotillin 1	0.00163398	0.000111113	-0.587185	4.95202	5.5392
204924_at	TLR2	toll-like receptor 2	0.00165181	0.00011268	-0.688669	8.36477	9.05343
210538_s_at	BIRC3	baculoviral IAP repeat containing 3	0.00165654	0.000113199	-0.611564	6.11083	6.7224
242397_at	NA	NA	0.0016882	0.000116059	-0.702783	5.75265	6.45543
223952_x_at	DHRS9	dehydrogenase/reductase (SDR family) member 9	0.00175445	0.000121713	-0.682434	6.68979	7.37222
206100_at	CPM	carboxypeptidase M	0.00176155	0.000122398	-0.625002	4.68243	5.30743
204713_s_at	F5	coagulation factor V (proaccelerin, labile factor)	0.00177877	0.000123822	-0.642287	5.47305	6.11534
204655_at	CCL5	chemokine (C-C motif) ligand 5	0.0018333	0.000128188	-0.649465	7.74357	8.39304
1555759_a_at	CCL5	chemokine (C-C motif) ligand 5	0.00186265	0.000130786	-0.770782	7.03535	7.80613
219243_at	GIMAP4	GTPase, IMAP family member 4	0.00189075	0.000133174	-0.900906	5.79135	6.69225
214574_x_at	LST1	leukocyte specific transcript 1	0.00190997	0.000134877	-0.654932	8.14813	8.80306
213446_s_at	IQGAP1	IQ motif containing GTPase activating protein 1	0.00191411	0.00013531	-0.646211	7.97386	8.62007
214211_at	FTH1	ferritin, heavy polypeptide 1	0.00194134	0.000137696	-0.621159	9.10553	9.72669
211962_s_at	ZFP36L1	zinc finger protein 36, C3H type-like 1	0.00194663	0.000138181	-0.934326	7.97922	8.91354
205220_at	HCAR3	hydroxycarboxylic acid receptor 3	0.00198829	0.000141817	-1.03669	6.44871	7.4854
209684_at	RIN2	Ras and Rab interactor 2	0.0019908	0.000142114	-0.760828	5.95649	6.71732
238893_at	LOC338758	uncharacterized LOC338758	0.00201021	0.00014379	-0.815211	8.79581	9.61102
235652_at	NA	NA	0.00205429	0.000147511	-0.640645	4.79337	5.43402
211582_x_at	LST1	leukocyte specific transcript 1	0.00210937	0.000151929	-0.671147	7.71657	8.38772
233888_s_at	SRGAP1	SLIT-ROBO Rho GTPase activating protein 1	0.00211505	0.000152493	-0.631001	4.68857	5.31957
208450_at	LGALS2	lectin, galactoside-binding, soluble, 2	0.002134	0.00015435	-1.11673	5.41883	6.53556
201810_s_at	NA	NA	0.00215668	0.000156638	-0.663082	6.99865	7.66173
201105_at	LGALS1	lectin, galactoside-binding, soluble, 1	0.00216128	0.00015717	-0.865243	9.87824	10.7435
203184_at	FBN2	fibrillin 2	0.0021773	0.000158614	-0.72273	5.46753	6.19026
201811_x_at	SH3BP5	SH3-domain binding protein 5 (BTK-associated)	0.00222827	0.000163101	-0.744887	7.29355	8.03844
232724_at	MS4A6A	membrane-spanning 4-domains, subfamily A, member 6A	0.00237587	0.00017612	-0.719262	5.562	6.28126
1560327_at	NA	NA	0.00245406	0.000183039	-0.810814	7.71841	8.52922
228153_at	RNF144B	ring finger protein 144B	0.00248288	0.000185825	-0.642752	7.46096	8.10371
207890_s_at	MMP25	matrix metallopeptidase 25	0.00249719	0.0001875	-0.618205	5.61349	6.23169
219799_s_at	DHRS9	dehydrogenase/reductase (SDR family) member 9	0.00249719	0.000187459	-0.750453	6.48139	7.23184
208816_x_at	ANXA2P2	annexin A2 pseudogene 2	0.00251842	0.000189567	-0.622189	7.97722	8.59941
1405_i_at	CCL5	chemokine (C-C motif) ligand 5	0.00255303	0.000192755	-0.855703	7.36311	8.21881
228834_at	TOB1	transducer of ERBB2, 1	0.00257457	0.000194666	-0.632731	8.42947	9.0622
221879_at	CALML4	calmodulin-like 4	0.00264876	0.000202115	-0.670074	5.5092	6.17928
218232_at	C1QA	complement component 1, q subcomponent, A chain	0.00266386	0.000203608	-0.911423	5.31254	6.22396
202464_s_at	PFKFB3	6-phosphofructo-2-kinase/fructose-2,6-biphosphatase 3	0.00277635	0.000213881	-0.722259	7.61864	8.3409
203932_at	HLA-DMB	major histocompatibility complex, class II, DM beta	0.00279567	0.000216034	-0.650197	7.96673	8.61693
224836_at	TP53INP2	tumor protein p53 inducible nuclear protein 2	0.0027974	0.00021622	-0.839558	7.21659	8.05615
207085_x_at	CSF2RA	colony stimulating factor 2 receptor, alpha, low-affinity (granulocyte-macrophage)	0.00282233	0.00021856	-0.64021	6.12577	6.76598
223019_at	FAM129B	family with sequence similarity 129, member B	0.00284129	0.000220444	-0.600619	4.95084	5.55146
1554503_a_at	OSCAR	osteoclast associated, immunoglobulin-like receptor	0.00286027	0.000222283	-0.665281	6.79787	7.46315
210512_s_at	VEGFA	vascular endothelial growth factor A	0.00304141	0.000240309	-0.799009	6.4923	7.29131
204714_s_at	F5	coagulation factor V (proaccelerin, labile factor)	0.00306437	0.000242459	-0.613844	5.76703	6.38087
210629_x_at	LST1	leukocyte specific transcript 1	0.00311735	0.000248077	-0.59619	7.25948	7.85567
1556034_s_at	MTMR11	myotubularin related protein 11	0.00316002	0.000252166	-0.702454	4.9999	5.70236
1555041_a_at	NAGA	N-acetylgalactosaminidase, alpha-	0.00321138	0.000257556	-0.62019	7.75112	8.37131
205718_at	ITGB7	integrin, beta 7	0.00323121	0.000259737	-0.593026	7.02316	7.61618
209969_s_at	STAT1	signal transducer and activator of transcription 1, 91kDa	0.0033029	0.000267736	-0.649909	5.38509	6.035
204971_at	CSTA	cystatin A (stefin A)	0.00342899	0.000280027	-0.985417	8.89128	9.8767
202637_s_at	ICAM1	intercellular adhesion molecule 1	0.00347358	0.000284239	-0.85687	6.98502	7.84189
212459_x_at	SUCLG2	succinate-CoA ligase, GDP-forming, beta subunit	0.00351074	0.000287922	-0.77622	6.72759	7.50381
224009_x_at	DHRS9	dehydrogenase/reductase (SDR family) member 9	0.00351199	0.000288089	-0.662117	6.63705	7.29917
218802_at	CCDC109B	coiled-coil domain containing 109B	0.00351468	0.000288374	-0.618536	6.88426	7.5028
212586_at	CAST	calpastatin	0.00354899	0.000291904	-0.646816	8.71561	9.36242
202068_s_at	LDLR	low density lipoprotein receptor	0.00358698	0.000295649	-0.653655	7.20558	7.85923
215772_x_at	SUCLG2	succinate-CoA ligase, GDP-forming, beta subunit	0.00364172	0.000301662	-0.752305	6.80638	7.55868
228055_at	NAPSB	napsin B aspartic peptidase, pseudogene	0.00367241	0.000304472	-1.03441	6.14039	7.1748
206978_at	CCR2	chemokine (C-C motif) receptor 2	0.00370576	0.00030839	-0.97616	6.54012	7.51628
1558549_s_at	VNN1	vanin 1	0.00375804	0.000313428	-0.729927	6.06592	6.79584
207113_s_at	TNF	tumor necrosis factor	0.00382537	0.000320792	-0.898942	5.95144	6.85038
225440_at	AGPAT3	1-acylglycerol-3-phosphate O-acyltransferase 3	0.00382817	0.000321237	-0.768736	6.9643	7.73303
205180_s_at	ADAM8	ADAM metallopeptidase domain 8	0.00398099	0.000337774	-0.635407	7.47435	8.10976
201887_at	IL13RA1	interleukin 13 receptor, alpha 1	0.00400915	0.000340908	-0.746008	7.52874	8.27475
220122_at	MCTP1	multiple C2 domains, transmembrane 1	0.00401402	0.000341604	-0.58856	7.64385	8.23241
239704_at	RNF144B	ring finger protein 144B	0.00411187	0.00035279	-0.748123	4.65055	5.39867
221802_s_at	KIAA1598	KIAA1598	0.00423604	0.000365612	-0.810448	5.90537	6.71582
241692_at	NA	NA	0.00443211	0.000387156	-0.619076	5.92642	6.5455
242197_x_at	CD36	CD36 molecule (thrombospondin receptor)	0.00462953	0.000408889	-0.750391	5.29466	6.04505
206277_at	P2RY2	purinergic receptor P2Y, G-protein coupled, 2	0.00470395	0.000417182	-0.592323	5.10086	5.69318
209829_at	FAM65B	family with sequence similarity 65, member B	0.00489584	0.000438588	-0.653502	8.22841	8.88192
220001_at	PADI4	peptidyl arginine deiminase, type IV	0.00490987	0.000440114	-0.824155	6.624	7.44815
206881_s_at	LILRA3	leukocyte immunoglobulin-like receptor, subfamily A (without TM domain), member 3	0.00500947	0.00045115	-0.792197	4.82434	5.61653
204646_at	DPYD	dihydropyrimidine dehydrogenase	0.00527061	0.000480835	-0.61863	8.80895	9.42758
222326_at	NA	NA	0.00533858	0.000488991	-0.762085	6.53419	7.29627
228056_s_at	NAPSB	napsin B aspartic peptidase, pseudogene	0.00536667	0.000492448	-0.819854	5.25648	6.07634
202869_at	OAS1	2'-5'-oligoadenylate synthetase 1, 40/46kDa	0.00553904	0.000512163	-0.593271	6.00663	6.5999
209683_at	FAM49A	family with sequence similarity 49, member A	0.00564765	0.000524221	-0.639704	6.18874	6.82845
217977_at	MSRB1	methionine sulfoxide reductase B1	0.00565495	0.00052521	-0.721999	7.91295	8.63495
201464_x_at	JUN	jun proto-oncogene	0.00567958	0.000528016	-0.668261	9.99593	10.6642
205844_at	VNN1	vanin 1	0.00582711	0.000545675	-1.03486	6.45968	7.49453
202269_x_at	GBP1	guanylate binding protein 1, interferon-inducible	0.00586083	0.00054972	-0.673818	6.54225	7.21607
201858_s_at	SRGN	serglycin	0.00590119	0.000554771	-0.626084	11.1607	11.7867
203562_at	FEZ1	fasciculation and elongation protein zeta 1 (zygin I)	0.00636142	0.000610248	-0.599573	4.90965	5.50922
210549_s_at	CCL23	chemokine (C-C motif) ligand 23	0.00645936	0.000622957	-0.767252	5.69798	6.46524
213931_at	NA	NA	0.00658314	0.000638146	-0.599559	5.80924	6.4088
214366_s_at	ALOX5	arachidonate 5-lipoxygenase	0.00668404	0.000649272	-0.755232	6.12158	6.87681
1568768_s_at	BRE-AS1	BRE antisense RNA 1	0.00710966	0.000702449	-0.681474	5.73727	6.41875
201739_at	SGK1	serum/glucocorticoid regulated kinase 1	0.00734317	0.000729952	-0.814536	8.11712	8.93166
201360_at	CST3	cystatin C	0.00766318	0.000769472	-0.832929	10.1743	11.0073
207794_at	CCR2	chemokine (C-C motif) receptor 2	0.00769336	0.000772924	-0.750444	5.97466	6.7251
201465_s_at	JUN	jun proto-oncogene	0.00806611	0.000819814	-0.798794	7.59882	8.39761
203680_at	PRKAR2B	protein kinase, cAMP-dependent, regulatory, type II, beta	0.00834218	0.000855198	-0.800156	8.02498	8.82514
216016_at	NLRP3	NLR family, pyrin domain containing 3	0.00856148	0.00088316	-0.656406	4.69408	5.35049
235102_x_at	NA	NA	0.00871347	0.000904415	-0.885935	6.34305	7.22898
202812_at	GAA	glucosidase, alpha; acid	0.00878394	0.000915105	-0.618673	7.31757	7.93624
218486_at	KLF11	Kruppel-like factor 11	0.00901085	0.000942534	-0.648039	6.81945	7.46749
231577_s_at	GBP1	guanylate binding protein 1, interferon-inducible	0.00925376	0.000974674	-0.811867	6.10728	6.91915
224818_at	SORT1	sortilin 1	0.00935268	0.000989238	-0.920436	7.28193	8.20237
202241_at	TRIB1	tribbles homolog 1 (Drosophila)	0.00961006	0.00102419	-0.817128	9.19545	10.0126
226757_at	IFIT2	interferon-induced protein with tetratricopeptide repeats 2	0.00961397	0.00102479	-0.632754	5.97283	6.60558
225353_s_at	C1QC	complement component 1, q subcomponent, C chain	0.00976391	0.00104537	-0.696467	5.45124	6.14771
204787_at	VSIG4	V-set and immunoglobulin domain containing 4	0.00990284	0.00106417	-0.704369	5.71779	6.42216
208146_s_at	CPVL	carboxypeptidase, vitellogenic-like	0.0100555	0.00108527	-0.814944	7.59671	8.41165
238778_at	MPP7	membrane protein, palmitoylated 7 (MAGUK p55 subfamily member 7)	0.0100703	0.00108795	-0.620103	6.26515	6.88526
204497_at	ADCY9	adenylate cyclase 9	0.0103256	0.00112292	-0.662528	5.26648	5.92901
201506_at	TGFBI	transforming growth factor, beta-induced, 68kDa	0.0104947	0.00114669	-0.908333	5.63054	6.53887
228083_at	CACNA2D4	calcium channel, voltage-dependent, alpha 2/delta subunit 4	0.0106997	0.001173	-0.710018	6.64965	7.35967
202859_x_at	IL8	interleukin 8	0.010704	0.00117406	-0.96902	9.83989	10.8089
201828_x_at	FAM127A	family with sequence similarity 127, member A	0.0108158	0.00118913	-0.614192	7.21631	7.8305
214770_at	MSR1	macrophage scavenger receptor 1	0.0109475	0.00120718	-0.605841	4.80304	5.40888
202638_s_at	ICAM1	intercellular adhesion molecule 1	0.0119028	0.00133647	-0.706891	6.48672	7.19361
238909_at	S100A10	S100 calcium binding protein A10	0.0122387	0.00138381	-0.754121	6.42794	7.18207
227038_at	SGMS2	sphingomyelin synthase 2	0.0126089	0.00143374	-0.837967	6.53286	7.37082
206643_at	HAL	histidine ammonia-lyase	0.0129844	0.0014888	-0.680186	7.13552	7.81571
201466_s_at	JUN	jun proto-oncogene	0.0133973	0.00155205	-0.733037	7.97848	8.71151
205207_at	IL6	interleukin 6 (interferon, beta 2)	0.0137793	0.00160815	-0.729525	5.14483	5.87435
210982_s_at	HLA-DRA	major histocompatibility complex, class II, DR alpha	0.014359	0.00169524	-0.920541	10.1625	11.0831
212820_at	DMXL2	Dmx-like 2	0.0144547	0.00171077	-0.674423	8.91272	9.58714
213975_s_at	LYZ	lysozyme	0.014525	0.00172228	-0.60842	11.5222	12.1306
210548_at	CCL23	chemokine (C-C motif) ligand 23	0.0145349	0.00172371	-0.615373	5.37714	5.99252
241098_at	CLEC7A	C-type lectin domain family 7, member A	0.0150446	0.00180232	-0.595137	4.47317	5.06831
202270_at	GBP1	guanylate binding protein 1, interferon-inducible	0.0151239	0.00181349	-0.69757	5.66579	6.36336
218810_at	ZC3H12A	zinc finger CCCH-type containing 12A	0.0152195	0.00182717	-0.644515	6.95606	7.60057
219890_at	CLEC5A	C-type lectin domain family 5, member A	0.015246	0.00183092	-0.736563	5.64454	6.38111
200762_at	DPYSL2	dihydropyrimidinase-like 2	0.0153187	0.00184305	-0.787285	8.17583	8.96311
209823_x_at	HLA-DQB1	major histocompatibility complex, class II, DQ beta 1	0.0154263	0.00186131	-0.830155	6.79327	7.62342
205033_s_at	NA	NA	0.0162425	0.00198475	-1.10589	6.68253	7.78842
205557_at	BPI	bactericidal/permeability-increasing protein	0.0175116	0.00218046	-0.908148	5.80178	6.70993
208894_at	HLA-DRA	major histocompatibility complex, class II, DR alpha	0.0178051	0.00222357	-0.798251	10.556	11.3542
211656_x_at	HLA-DQB1	major histocompatibility complex, class II, DQ beta 1	0.0184252	0.00232392	-0.674588	7.54595	8.22054
200872_at	S100A10	S100 calcium binding protein A10	0.0184493	0.00232763	-0.734236	9.58065	10.3149
201110_s_at	THBS1	thrombospondin 1	0.0185594	0.00234491	-0.912254	6.00922	6.92147
204446_s_at	ALOX5	arachidonate 5-lipoxygenase	0.0189629	0.00240907	-0.823126	8.02528	8.84841
201108_s_at	THBS1	thrombospondin 1	0.0191504	0.00243917	-0.739593	5.58577	6.32537
216015_s_at	NLRP3	NLR family, pyrin domain containing 3	0.019474	0.00248706	-0.696056	6.3497	7.04576
228592_at	MS4A1	membrane-spanning 4-domains, subfamily A, member 1	0.020117	0.00259065	-0.600944	6.07237	6.67331
213241_at	PLXNC1	plexin C1	0.0203253	0.00262453	-0.596486	7.86024	8.45672
207075_at	NLRP3	NLR family, pyrin domain containing 3	0.0205633	0.00266806	-0.592009	7.30651	7.89851
212473_s_at	MICAL2	microtubule associated monoxygenase, calponin and LIM domain containing 2	0.021986	0.00291981	-0.593296	7.63785	8.23115
204470_at	CXCL1	chemokine (C-X-C motif) ligand 1 (melanoma growth stimulating activity, alpha)	0.0221081	0.00294087	-0.599331	5.40837	6.0077
227195_at	ZNF503	zinc finger protein 503	0.0222218	0.00296023	-0.723566	6.61467	7.33823
227697_at	SOCS3	suppressor of cytokine signaling 3	0.0228021	0.00305195	-0.672569	7.26223	7.9348
202497_x_at	SLC2A3	solute carrier family 2 (facilitated glucose transporter), member 3	0.0240335	0.00325853	-0.616179	8.28446	8.90064
208306_x_at	NA	NA	0.0254383	0.00350065	-0.747705	10.6287	11.3764
204621_s_at	NR4A2	nuclear receptor subfamily 4, group A, member 2	0.0258466	0.00356942	-0.674474	8.07068	8.74515
231688_at	MMP8	matrix metallopeptidase 8 (neutrophil collagenase)	0.0261364	0.0036211	-0.767284	5.68069	6.44797
203104_at	CSF1R	colony stimulating factor 1 receptor	0.0271861	0.00381028	-0.599353	8.37736	8.97671
205419_at	GPR183	G protein-coupled receptor 183	0.028509	0.00404797	-0.655525	7.85798	8.51351
211506_s_at	IL8	interleukin 8	0.0285511	0.00405694	-0.951609	8.46701	9.41862
228762_at	LFNG	LFNG O-fucosylpeptide 3-beta-N-acetylglucosaminyltransferase	0.0291062	0.00416034	-0.673026	6.20548	6.87851
201109_s_at	THBS1	thrombospondin 1	0.030314	0.00437397	-0.865505	5.56672	6.43223
213537_at	HLA-DPA1	major histocompatibility complex, class II, DP alpha 1	0.0308457	0.00447213	-0.725556	7.08857	7.81412
209312_x_at	NA	NA	0.0328342	0.0048283	-0.693769	10.581	11.2747
1567912_s_at	NA	NA	0.034315	0.00511393	-0.837347	4.70095	5.5383
216667_at	NA	NA	0.0357418	0.00540561	-0.776657	7.59412	8.37078
218319_at	PELI1	pellino E3 ubiquitin protein ligase 1	0.0358135	0.00542098	-0.589624	8.23533	8.82496
204748_at	PTGS2	prostaglandin-endoperoxide synthase 2 (prostaglandin G/H synthase and cyclooxygenase)	0.0376997	0.00578235	-0.775668	7.03004	7.80571
205471_s_at	DACH1	dachshund homolog 1 (Drosophila)	0.0379007	0.00582703	-0.601497	5.82032	6.42181
204794_at	DUSP2	dual specificity phosphatase 2	0.0404892	0.0063509	-0.644817	6.65765	7.30247
216248_s_at	NR4A2	nuclear receptor subfamily 4, group A, member 2	0.0430526	0.00687267	-0.680381	8.01507	8.69545
205476_at	CCL20	chemokine (C-C motif) ligand 20	0.0431274	0.00688697	-0.755291	4.58443	5.33972
211991_s_at	HLA-DPA1	major histocompatibility complex, class II, DP alpha 1	0.0431604	0.00689619	-0.787292	9.22977	10.0171
204622_x_at	NR4A2	nuclear receptor subfamily 4, group A, member 2	0.044338	0.00715166	-0.673507	8.0874	8.7609
215193_x_at	NA	NA	0.0445748	0.00719801	-0.667494	10.5672	11.2347
211372_s_at	IL1R2	interleukin 1 receptor, type II	0.0449075	0.00726898	-0.602289	4.86117	5.46346
203708_at	PDE4B	phosphodiesterase 4B, cAMP-specific	0.0464471	0.00758445	-0.711588	7.5742	8.28579
