# Supplementary material for: Overexpression of ATP1B1 predicts an adverse prognosis in cytogenetically normal acute myeloid leukemia
Source: Oncotarget. 2015 Oct 25;7(3):2585–95. doi: 10.18632/oncotarget.6226 (PMC4823057; doi:10.18632/oncotarget.6226)
Supplement: Supplementary file 3 [file oncotarget-07-2585-s003.xlsx]

## Sheet: Table S4--ATP1B1--Associated mi
Results of expression correlation analysis between ATP1B1 and microRNAs
microRNA	Correlation Coefficient	P-Value	FDR
hsa-mir-146b.MIMAT0002809	0.613086	1.9e-09	6.21e-07
hsa-mir-146b.MIMAT0004766	0.613457	1.85e-09	6.21e-07
hsa-mir-125b.MIMAT0000423	0.54502	2.07e-07	4.5e-05
hsa-mir-100.MIMAT0000098	0.484182	6.15e-06	0.00100476
hsa-let-7e.MIMAT0000066	0.469283	1.29e-05	0.00121097
hsa-let-7e.MIMAT0004485	0.474249	1.01e-05	0.00121097
hsa-mir-551a.MIMAT0003214	0.469074	1.3e-05	0.00121097
hsa-let-7a-2.MIMAT0010195	0.452646	2.81e-05	0.00203912
hsa-mir-582.MIMAT0004797	-0.45471	2.56e-05	0.00203912
hsa-mir-1249.MIMAT0005901	-0.445007	3.97e-05	0.00216127
hsa-mir-135a-1.MIMAT0004595	0.44769	3.52e-05	0.00216127
hsa-mir-508.MIMAT0002880	0.445321	3.92e-05	0.00216127
hsa-mir-203.MIMAT0000264	0.439267	5.12e-05	0.0025733
hsa-mir-100.MIMAT0004512	0.43417	6.4e-05	0.0029841
hsa-mir-224.MIMAT0000281	0.428861	8.03e-05	0.00349736
hsa-mir-129-1.MIMAT0004548	0.410241	0.000173417	0.00665982
hsa-mir-452.MIMAT0001635	0.410028	0.000174907	0.00665982
hsa-mir-452.MIMAT0001636	0.407638	0.000192435	0.00665982
hsa-mir-488.MIMAT0002804	0.406171	0.000203976	0.00665982
hsa-mir-548a.MIMAT0003251	0.406171	0.000203976	0.00665982
hsa-mir-193b.MIMAT0002819	0.402885	0.000232182	0.00721975
hsa-mir-22.MIMAT0004495	-0.399741	0.000262494	0.00745256
hsa-mir-99b.MIMAT0004678	0.400861	0.000251295	0.00745256
hsa-let-7f-1.MIMAT0004486	0.386777	0.000429853	0.0116956
hsa-mir-223.MIMAT0000280	-0.382999	0.00049444	0.0125783
hsa-mir-508.MIMAT0004778	0.381623	0.000520084	0.0125783
hsa-mir-550.MIMAT0004800	0.381798	0.000516765	0.0125783
hsa-mir-224.MIMAT0009198	0.379607	0.000559859	0.0130567
hsa-mir-582.MIMAT0003247	-0.378414	0.000584675	0.0131653
hsa-mir-193b.MIMAT0004767	0.372765	0.000716445	0.0155946
hsa-mir-125a.MIMAT0000443	0.368099	0.000845072	0.0170931
hsa-mir-125a.MIMAT0004602	0.368834	0.000823498	0.0170931
hsa-mir-320d.MIMAT0006764	0.367473	0.000863819	0.0170931
hsa-mir-181b.MIMAT0000257	0.36562	0.00092163	0.0174321
hsa-mir-513c.MIMAT0005789	0.365227	0.00093434	0.0174321
hsa-mir-1307.MIMAT0005951	-0.362417	0.00102987	0.0186807
hsa-mir-181d.MIMAT0002821	0.356178	0.00127447	0.0224926
hsa-mir-133a.MIMAT0000427	0.350513	0.0015408	0.0264774
hsa-mir-1.MIMAT0000416	0.349498	0.00159354	0.0266816
hsa-mir-514.MIMAT0002883	0.34668	0.00174854	0.0285449
hsa-mir-185.MIMAT0000455	-0.344185	0.00189699	0.030213
hsa-mir-185.MIMAT0004611	-0.338801	0.00225659	0.0350846
hsa-mir-152.MIMAT0000438	-0.337155	0.00237815	0.0361147
hsa-mir-16-2.MIMAT0004518	0.334047	0.00262379	0.0378841
hsa-mir-320c.MIMAT0005793	0.334843	0.00255883	0.0378841
hsa-mir-99b.MIMAT0000689	0.333507	0.00266871	0.0378841
hsa-mir-188.MIMAT0000457	-0.327802	0.00318726	0.0442826
hsa-mir-187.MIMAT0000262	-0.326974	0.00326952	0.0444791
hsa-let-7d.MIMAT0000065	0.326205	0.00334772	0.0446135
hsa-mir-22.MIMAT0000077	-0.322143	0.00378876	0.0494813
hsa-mir-374b.MIMAT0004955	0.316717	0.00445822	0.0570827
hsa-let-7f.MIMAT0000067	0.314138	0.00481191	0.0604266
hsa-mir-877.MIMAT0004949	-0.313252	0.00493896	0.0608517
hsa-mir-1276.MIMAT0005930	0.312051	0.00511603	0.0618661
hsa-mir-103-2.MIMAT0009196	-0.311303	0.00522913	0.062084
hsa-mir-21.MIMAT0000076	-0.309496	0.00551158	0.0642689
hsa-mir-24-2.MIMAT0004497	-0.304176	0.00642275	0.0719475
hsa-mir-425.MIMAT0003393	-0.30493	0.00628592	0.0719475
hsa-mir-940.MIMAT0004983	-0.303753	0.00650061	0.0719475
hsa-mir-361.MIMAT0000703	0.302522	0.00673185	0.0732649
hsa-mir-576.MIMAT0003241	0.299483	0.00733427	0.0785127
hsa-mir-23a.MIMAT0000078	-0.294353	0.00845903	0.0880273
hsa-mir-365.MIMAT0000710	0.294209	0.00849268	0.0880273
hsa-mir-149.MIMAT0000450	-0.293198	0.0087323	0.0890967
hsa-mir-181a-2.MIMAT0004558	0.290906	0.00929728	0.0901529
hsa-mir-18a.MIMAT0000072	-0.291919	0.00904355	0.0901529
hsa-mir-21.MIMAT0004494	-0.291255	0.00920915	0.0901529
hsa-mir-24.MIMAT0000080	-0.290549	0.00938805	0.0901529
hsa-mir-219-1.MIMAT0004567	0.289864	0.00956462	0.0905174
hsa-mir-1468.MIMAT0006789	0.288014	0.0100556	0.093804
hsa-mir-107.MIMAT0000104	-0.28605	0.010601	0.0957421
hsa-mir-181a.MIMAT0000256	0.285908	0.0106414	0.0957421
hsa-mir-362.MIMAT0000705	-0.285692	0.0107032	0.0957421
hsa-mir-484.MIMAT0002174	-0.285156	0.0108578	0.0958126
hsa-mir-133b.MIMAT0000770	0.284021	0.0111912	0.0974381
hsa-mir-1270.MIMAT0005924	0.282791	0.011563	0.0993501
hsa-mir-181c.MIMAT0000258	0.279902	0.0124782	0.105821
hsa-mir-25.MIMAT0000081	0.279147	0.0127277	0.106553
hsa-mir-1538.MIMAT0007400	-0.276759	0.0135449	0.11196
hsa-mir-135a.MIMAT0000428	0.276071	0.0137884	0.112548
hsa-mir-140.MIMAT0004597	-0.273675	0.0146673	0.118244
hsa-mir-628.MIMAT0004809	-0.270661	0.0158409	0.126148
hsa-mir-532.MIMAT0002888	-0.269793	0.0161935	0.127402
hsa-mir-30b.MIMAT0004589	0.268054	0.0169205	0.129385
hsa-mir-378.MIMAT0000732	-0.267775	0.01704	0.129385
hsa-mir-629.MIMAT0003298	0.267996	0.0169454	0.129385
hsa-mir-616.MIMAT0004805	-0.267115	0.017325	0.130037
hsa-mir-212.MIMAT0000269	-0.265038	0.0182481	0.135409
hsa-mir-199b.MIMAT0000263	0.264281	0.0185951	0.136434
hsa-mir-501.MIMAT0004774	-0.263396	0.0190076	0.137911
hsa-mir-199a.MIMAT0000232	0.259872	0.0207299	0.146559
hsa-mir-199b.MIMAT0004563	0.260153	0.0205881	0.146559
hsa-mir-223.MIMAT0004570	-0.259591	0.0208729	0.146559
hsa-let-7a.MIMAT0000062	0.258955	0.0211992	0.147267
hsa-mir-155.MIMAT0000646	0.257782	0.021813	0.149583
hsa-mir-550.MIMAT0003257	0.257448	0.0219908	0.149583
hsa-mir-130a.MIMAT0000425	0.256013	0.0227671	0.153267
hsa-mir-130a.MIMAT0004593	0.254064	0.0238593	0.158981
hsa-mir-191.MIMAT0001618	-0.250745	0.0258217	0.170319
hsa-mir-1228.MIMAT0005582	-0.249183	0.0267914	0.174948
hsa-mir-132.MIMAT0004594	-0.247716	0.0277301	0.179285
hsa-mir-624.MIMAT0004807	0.246852	0.0282958	0.181149
hsa-mir-137.MIMAT0000429	0.245805	0.0289944	0.183345
hsa-mir-660.MIMAT0003338	-0.245501	0.0292005	0.183345
hsa-mir-500.MIMAT0002871	-0.243182	0.0308092	0.191604
hsa-mir-664.MIMAT0005949	0.241793	0.0318084	0.195952
hsa-mir-15a.MIMAT0000068	-0.24029	0.0329196	0.200902
hsa-mir-181c.MIMAT0004559	0.238635	0.0341815	0.206671
hsa-mir-125b-1.MIMAT0004592	0.236438	0.0359177	0.208837
hsa-mir-17.MIMAT0000071	-0.235773	0.0364584	0.208837
hsa-mir-193a.MIMAT0004614	-0.236741	0.0356744	0.208837
hsa-mir-425.MIMAT0001343	-0.237503	0.0350673	0.208837
hsa-mir-501.MIMAT0002872	-0.237326	0.0352069	0.208837
hsa-mir-548k.MIMAT0005882	0.235959	0.0363064	0.208837
hsa-mir-1275.MIMAT0005929	0.234263	0.0377094	0.214124
hsa-mir-320b.MIMAT0005792	0.233206	0.0386065	0.215719
hsa-mir-506.MIMAT0002878	0.233154	0.0386511	0.215719
hsa-mir-1266.MIMAT0005920	0.231465	0.0401236	0.22204
hsa-mir-504.MIMAT0002875	0.230861	0.0406605	0.22312
hsa-mir-197.MIMAT0000227	-0.229596	0.041806	0.225602
hsa-mir-324.MIMAT0000762	-0.229223	0.0421492	0.225602
hsa-mir-33b.MIMAT0003301	-0.229678	0.0417308	0.225602
hsa-mir-1256.MIMAT0005907	-0.226657	0.044571	0.236625
hsa-mir-625.MIMAT0003294	0.224622	0.0465717	0.245252
hsa-mir-132.MIMAT0000426	-0.223802	0.0473988	0.247443
hsa-mir-146a.MIMAT0004608	0.223093	0.0481244	0.247443
hsa-mir-1976.MIMAT0009451	-0.223421	0.0477875	0.247443
hsa-mir-2110.MIMAT0010133	-0.222494	0.0487435	0.247656
hsa-mir-362.MIMAT0004683	-0.221958	0.0493036	0.247656
hsa-mir-589.MIMAT0004799	-0.222155	0.049097	0.247656
